# Supplementary material for: MicroRNA Mediated Chemokine Responses in Human Airway Smooth Muscle Cells
Source: PLoS One. 2016 Mar 21;11(3):e0150842. doi: 10.1371/journal.pone.0150842 (PMC4801396; doi:10.1371/journal.pone.0150842)
Supplement: S1 Data — Table shows fold-change in expression relative to expression in cells transfected with a scrambled control sequence and the p value. (XLS) [file pone.0150842.s001.xls]

## Sheet: All
p-value	Fold Change	ID	Notes	Symbol
0.0281	18.96	ILMN_2301083	D	UBE2C
0.0776	16.459	ILMN_1663390		CDC20
0.0726	16.089	ILMN_1664861	D	ID1
0.0478	14.052	ILMN_1714730	D	UBE2C
0.0331	12.633	ILMN_1707727	D	ANGPTL4
0.0254	12.53	ILMN_1728934		PRC1
0.011	11.828	ILMN_1686097		TOP2A
0.106	11.602	ILMN_1774685	D	IL24
0.16	10.915	ILMN_2396020	D	DUSP6
0.0118	9.811	ILMN_2042771	D	PTTG1
0.00578	9.772	ILMN_1656057		PLAU
0.00974	9.577	ILMN_2160929	D	FEN1
0.000449	9.191	ILMN_1683450		CDCA5
0.294	9.034	ILMN_1757497		VGF
0.0123	8.703	ILMN_2049021		PTTG3P
0.02	8.702	ILMN_1747016		CEP55
0.0917	8.469	ILMN_1732296		ID3
0.0199	8.464	ILMN_1726720	D	NUSAP1
0.0216	8.222	ILMN_1801939		CCNB2
0.0158	8.204	ILMN_1753196	D	PTTG1
0.0154	8.041	ILMN_2212878	D	ESM1
0.0116	8.021	ILMN_1801257	D	CENPA
0.0621	7.748	ILMN_3266606	D	FABP5P2
0.0389	7.716	ILMN_2072296	D	CKS2
0.0237	7.083	ILMN_2196984	D	OIP5
0.0294	7.019	ILMN_1695658		KIF20A
0.0121	6.978	ILMN_1798256	D	UPP1
0.0369	6.921	ILMN_2285996	D	KIAA0101
0.068	6.898	ILMN_2409220	D	HMMR
0.00967	6.885	ILMN_2368718	D	CENPM
0.0465	6.855	ILMN_1666305		CDKN3
0.0256	6.852	ILMN_2349459	D	BIRC5
0.0435	6.814	ILMN_1815184		ASPM
0.0248	6.754	ILMN_1798210		E2F7
0.24	6.746	ILMN_1716859	D	TDO2
0.0179	6.739	ILMN_1658407	D	SLC43A3
0.0445	6.675	ILMN_1696048		MEDAG
0.00759	6.627	ILMN_1711470		UBE2T
0.0213	6.266	ILMN_1756326	D	CKS2
0.0136	6.237	ILMN_1670238		CDC45
0.00775	6.22	ILMN_1787691		CITED4
0.023	6.22	ILMN_1689004		TNFRSF12A
0.00744	6.158	ILMN_1673566		ADAMTS1
0.00721	6.031	ILMN_1763452	D	EVI2B
0.0138	5.967	ILMN_2041046	D	CKS1B
0.0324	5.881	ILMN_1749829	D	DLGAP5
0.032	5.875	ILMN_1684217		AURKB
0.00995	5.827	ILMN_1796589		TRIP13
0.027	5.714	ILMN_1713505		NPC1
0.0144	5.699	ILMN_2330307	D	SLC43A3
0.0554	5.649	ILMN_2086095	D	ID2
0.00623	5.613	ILMN_1751776		CKAP2L
0.0188	5.594	ILMN_1786065	D	UHRF1
0.0385	5.586	ILMN_2215545	D	CMSS1
0.0146	5.553	ILMN_1719256	D	CKS1B
0.0619	5.534	ILMN_1793990	D	ID2
0.0221	5.514	ILMN_1796949		TPX2
0.0383	5.506	ILMN_3239771	D	DLGAP5
0.0392	5.484	ILMN_2357438	D	AURKA
0.0157	5.475	ILMN_2077550	D	RACGAP1
0.0908	5.396	ILMN_1733579	D	EVI2A
0.0274	5.387	ILMN_1747911	D	CDK1
0.0322	5.361	ILMN_1751444		NCAPG
0.0736	5.328	ILMN_2363621	D	RBBP8
0.0258	5.293	ILMN_1737205	D	MCM4
0.0048	5.273	ILMN_2146761	D	FABP5
0.00444	5.239	ILMN_1663195	D	MCM7
0.0225	5.234	ILMN_1680955	D	AURKA
0.0303	5.168	ILMN_1786125		CCNA2
0.0177	5.148	ILMN_1665792		ITGA2
0.000238	5.097	ILMN_2172174		PNP
0.132	5.076	ILMN_1810533	D	SLC6A15
0.0276	5.057	ILMN_1773262	D	ESM1
0.0226	5.049	ILMN_1720526		CENPN
0.0244	5.022	ILMN_1657547	D	CCDC34
0.0109	5.012	ILMN_1657796	D	STMN1
0.0405	5	ILMN_1729368		FZD8
0.116	4.975	ILMN_2337974	D	PKIA
6.08e-05	4.968	ILMN_1806037		TK1
0.00898	4.886	ILMN_1724941	D	CDCP1
0.0332	4.881	ILMN_1703906		HJURP
0.0784	4.864	ILMN_2089329		SPRY2
0.0335	4.851	ILMN_1709294		CDCA8
0.00258	4.841	ILMN_1803197	D	RAB3IP
0.0225	4.822	ILMN_1774336		POLE2
0.0604	4.809	ILMN_1670353		RAD51AP1
0.0106	4.801	ILMN_1780667		POC1A
0.00176	4.786	ILMN_1792455		TMEM158
0.0102	4.752	ILMN_1809590		GINS2
0.0773	4.751	ILMN_1724489	D	RFC4
0.0829	4.729	ILMN_1746465		FJX1
0.0912	4.721	ILMN_1759787		THBD
0.0192	4.674	ILMN_3245869	D	SMIM4
0.0186	4.647	ILMN_1749327		MAPK13
0.0426	4.643	ILMN_1704446	D	SLC6A10P
0.022	4.623	ILMN_1748093		PAFAH1B3
0.114	4.6	ILMN_1682774		TEX30
0.0472	4.593	ILMN_2202948		BUB1
0.0258	4.59	ILMN_1711799		C9orf40
0.0265	4.576	ILMN_1724407		TACC3
0.0624	4.549	ILMN_3256471	D	FAM87A
0.0496	4.535	ILMN_1695357		SPDL1
0.0223	4.527	ILMN_1790100		DDIAS
0.0114	4.525	ILMN_2357134	D	SPHK1
0.0173	4.486	ILMN_1685397	D	ITGA3
0.073	4.476	ILMN_1783840	D	RFX8
0.0563	4.452	ILMN_1755834	D	FEN1
0.0528	4.442	ILMN_2370365	D	RFC4
0.0163	4.437	ILMN_1712452		KIF20B
0.00776	4.427	ILMN_1815169		MCM5
0.0105	4.402	ILMN_1669046		FOXQ1
0.0168	4.401	ILMN_1676361		ARHGAP22
0.0463	4.394	ILMN_1739645		ANLN
0.109	4.385	ILMN_2050813	D	CLGN
0.0145	4.382	ILMN_3247018		SNORA67
0.0584	4.316	ILMN_1696360	D	CTSB
0.000616	4.308	ILMN_2222008		KIFC1
0.0321	4.288	ILMN_1810901		RNASEH2A
0.0474	4.285	ILMN_2305225	D	NDRG4
0.0253	4.26	ILMN_1695271		RPP25
0.0293	4.254	ILMN_1728972		FAM64A
0.00354	4.232	ILMN_1814221	D	NPTX1
0.0935	4.223	ILMN_2407799	D	IL24
0.0418	4.222	ILMN_1781942	D	HMMR
0.106	4.201	ILMN_3178258	D	FABP5P2
0.0158	4.199	ILMN_1659364	D	RFC5
0.0222	4.195	ILMN_1804415	D	SMAGP
0.112	4.188	ILMN_2071682	D	FAM196A
0.00387	4.162	ILMN_2075334		HIST1H4C
0.0433	4.159	ILMN_1749071		CNIH3
0.0162	4.149	ILMN_1799516		DNAJC9
0.0441	4.148	ILMN_2051373	D	NEK2
0.00978	4.13	ILMN_1673673		PBK
0.0568	4.128	ILMN_1671933	D	CLCC1
0.00681	4.118	ILMN_1763638		BCAR3
0.0225	4.092	ILMN_1806040		TYMS
0.0231	4.041	ILMN_1747303	D	DDX39A
0.102	4.026	ILMN_1720114		GMNN
0.0455	4.021	ILMN_1803811		TRIB1
0.0698	4.018	ILMN_1712803		CCNB1
0.0268	3.957	ILMN_2212909	D	MELK
0.0163	3.956	ILMN_1707858		H2AFZ
0.16	3.955	ILMN_1762262	D	PKIA
0.0372	3.944	ILMN_1737728		CDCA3
0.0354	3.894	ILMN_1715616	D	LRR1
0.03	3.892	ILMN_1695414		ASF1B
0.0742	3.889	ILMN_2409298	D	NUSAP1
0.0175	3.882	ILMN_1685916		KIF2C
0.0484	3.866	ILMN_2374633	D	ZWILCH
0.135	3.864	ILMN_2134039	D	ACN9
0.04	3.845	ILMN_1705753	D	CMSS1
0.0217	3.832	ILMN_2396982	D	BCL2L12
0.0361	3.828	ILMN_1665510		ERRFI1
0.0968	3.822	ILMN_1716265		PGM2L1
0.013	3.793	ILMN_3244117		STMN3
0.0595	3.764	ILMN_1788166		TTK
0.0376	3.758	ILMN_1753342		SAT1
0.0173	3.715	ILMN_2379130		IRAK1
0.0245	3.709	ILMN_1745964		IRAK2
0.178	3.699	ILMN_1715175		MET
0.112	3.67	ILMN_1802819		DEPDC1
0.00522	3.663	ILMN_2224143	D	MCM3
0.0301	3.643	ILMN_1692511		TMEM106C
0.00299	3.628	ILMN_1740291		POLQ
0.0169	3.611	ILMN_1658027		RAD54L
0.176	3.601	ILMN_1727790	D	KHDRBS3
0.0299	3.598	ILMN_1668814	D	CENPM
0.0534	3.56	ILMN_1746699		SGOL2
0.0432	3.547	ILMN_2139816		GPSM2
0.0566	3.538	ILMN_2188862		GDF15
0.0556	3.525	ILMN_1763907		CENPW
0.0377	3.514	ILMN_1679391		MAMDC2
0.075	3.507	ILMN_1731070	D	ORC6
0.103	3.504	ILMN_1718266		DGKI
0.0649	3.474	ILMN_2078592		ADTRP
0.192	3.457	ILMN_1700896		SAP30
0.0392	3.421	ILMN_2335718	D	HNRNPAB
0.0386	3.419	ILMN_3193306	D	TMEM251
0.0901	3.417	ILMN_1760849		NETO2
0.0732	3.413	ILMN_1682099		TNFAIP8L3
0.0922	3.402	ILMN_1761120	D	TM2D3
0.0532	3.401	ILMN_3307940	D	DLGAP1-AS1
0.0698	3.392	ILMN_1687978	D	PHLDA1
0.0738	3.378	ILMN_1796074		TYMSOS
0.0694	3.376	ILMN_3217276		FAM86MP
0.0316	3.367	ILMN_1837428	D	RAB27B
0.042	3.357	ILMN_1712046		CPXM1
0.000322	3.353	ILMN_1753183	D	CDCA4
0.0469	3.352	ILMN_1730454		FOLR3
0.00678	3.348	ILMN_1752953	D	BCL2L12
0.031	3.342	ILMN_2362549	D	ZWINT
0.0517	3.339	ILMN_1748591		ODC1
0.0296	3.339	ILMN_1725485		RGS17
0.035	3.331	ILMN_2359742	D	CTSB
0.0335	3.33	ILMN_1698404	D	ERN1
0.091	3.33	ILMN_1716895		RPA3
0.215	3.329	ILMN_1809099		IL33
0.0366	3.326	ILMN_1722718		BMP2
0.0644	3.325	ILMN_1776674		SAC3D1
0.0986	3.309	ILMN_1678919		YOD1
0.025	3.3	ILMN_1731184	D	MELK
0.0391	3.295	ILMN_1653856	D	UBASH3B
0.00672	3.292	ILMN_2392472	D	CENPA
0.018	3.285	ILMN_1709795		RAC2
0.0797	3.283	ILMN_2168347		EPOR
0.0631	3.28	ILMN_1690386	D	CSRP2BP
0.0325	3.276	ILMN_1775008		NCAPD2
0.0531	3.275	ILMN_1771593		RRM1
0.00217	3.265	ILMN_3234884	D	KIF22
0.11	3.262	ILMN_1767219	D	POLR1C
0.0788	3.257	ILMN_1715661		TFAM
0.0339	3.256	ILMN_1781943		FAM83D
0.0271	3.247	ILMN_1714108	D	TP53INP1
0.0189	3.236	ILMN_1747227	D	ADORA1
0.0578	3.235	ILMN_2355831	D	FHL2
0.0223	3.233	ILMN_2108357	D	RPL39L
0.0185	3.232	ILMN_1746686	D	POLR1C
0.0317	3.228	ILMN_1767365		PAK1
0.0358	3.22	ILMN_1781560		ST3GAL6
0.0337	3.208	ILMN_1682799		STAMBPL1
0.0284	3.205	ILMN_1700306	D	OCIAD2
0.155	3.202	ILMN_1694177	D	PCNA
0.116	3.187	ILMN_1691747	D	KHDRBS3
0.13	3.184	ILMN_1759277	D	OIP5
0.0789	3.183	ILMN_1748926		TMEM209
0.0349	3.18	ILMN_1664922		FLNB
0.0818	3.18	ILMN_2049642	D	RPA1
0.0733	3.175	ILMN_1808196	D	GSTO1
0.0302	3.172	ILMN_1785198		POLE3
0.016	3.164	ILMN_1723971	D	SLC29A1
0.0241	3.163	ILMN_1747744		LHFPL2
0.159	3.162	ILMN_2181892		BEX2
0.0111	3.157	ILMN_1651237		CDT1
0.0599	3.154	ILMN_1716445	D	DTYMK
0.0463	3.15	ILMN_1805192	D	ITPRIP
0.0481	3.143	ILMN_1783285		CTPS1
0.0455	3.142	ILMN_1812926		ANTXR2
0.0761	3.141	ILMN_1695386	D	RAD51C
0.0358	3.138	ILMN_1715905		DSN1
0.0274	3.121	ILMN_3269775	D	TMEM251
0.0479	3.12	ILMN_1801077	D	PLIN2
0.0293	3.116	ILMN_1672662		SLC20A1
0.152	3.098	ILMN_2092536	D	HSPE1
0.0474	3.094	ILMN_1673773		GALNT18
0.0517	3.087	ILMN_1723048		GJC2
0.0341	3.086	ILMN_1727055	D	PARPBP
0.0261	3.084	ILMN_1811472	D	KIF23
0.0104	3.063	ILMN_1681503		MCM2
0.0271	3.062	ILMN_1798654		MCM6
0.0471	3.061	ILMN_1651262	D	HNRNPAB
0.095	3.058	ILMN_1667561	D	IFRD1
0.0524	3.055	ILMN_1728225		KIAA1524
0.0718	3.053	ILMN_1655642		FANCI
0.0326	3.047	ILMN_1754272		GINS3
0.0305	3.037	ILMN_1696485	D	HNRNPAB
0.0323	3.034	ILMN_1756572		COQ2
0.073	3.03	ILMN_3244176		MIR100HG
0.0231	3.018	ILMN_1702973	D	EVA1A
0.126	3.016	ILMN_1702759	D	TMX4
0.0369	3.014	ILMN_1699574	D	NRP1
0.00785	2.999	ILMN_1801378		COQ3
0.0577	2.993	ILMN_3265365	D	CEP78
0.0248	2.989	ILMN_2379080	D	NFATC2IP
0.0339	2.985	ILMN_1710676	D	FBXO5
0.0685	2.98	ILMN_2396948	D	PSMC3IP
0.0322	2.979	ILMN_1677200	D	CYFIP2
0.0549	2.974	ILMN_1687652		TGFB3
0.133	2.97	ILMN_1710075	D	FAM89A
0.142	2.969	ILMN_1658483		IL1A
0.0931	2.955	ILMN_1758629	D	DONSON
0.0164	2.953	ILMN_1759766		CTXN1
0.0432	2.951	ILMN_1678423		SPA17
0.0325	2.946	ILMN_1800898		ARG2
0.0787	2.946	ILMN_1769409		TMEM261
0.013	2.943	ILMN_1808071		KIF14
0.0228	2.943	ILMN_1789123		PLK4
0.0144	2.941	ILMN_1779517		RASEF
0.0258	2.939	ILMN_1738147		NES
0.0791	2.936	ILMN_2214197	D	TP53INP1
0.000572	2.924	ILMN_1736242		PLEKHG4
0.12	2.922	ILMN_2238928	D	RAD51C
0.0463	2.915	ILMN_1788462	D	AMD1
0.0988	2.914	ILMN_3248882		DANCR
0.00269	2.914	ILMN_2135798		NR2C2AP
0.184	2.91	ILMN_1796316		MMP9
0.05	2.906	ILMN_2227573	D	GSTO1
0.0415	2.906	ILMN_1799667		KIF4A
0.00779	2.905	ILMN_1712413	D	RPL39L
0.0908	2.903	ILMN_2121408		HBEGF
0.0452	2.891	ILMN_1758164		STC1
0.0239	2.89	ILMN_2413650		STIL
0.0223	2.889	ILMN_1758128		CYGB
0.174	2.888	ILMN_2204754	D	TMX4
0.00805	2.886	ILMN_1724533		LY96
0.0576	2.882	ILMN_1702197	D	SAPCD2
0.0262	2.882	ILMN_1769634		STRA13
0.0222	2.881	ILMN_1713966	D	MRPL52
0.0179	2.875	ILMN_1654685	D	MCTP1
0.0475	2.874	ILMN_2374340	D	PLAUR
0.0911	2.868	ILMN_1794875		AGPAT9
0.0763	2.866	ILMN_1689274		NIPA1
0.0621	2.865	ILMN_2043816		ARPC5L
0.213	2.857	ILMN_1698673	D	EFCAB7
0.0501	2.857	ILMN_1773751	D	HRAS
0.154	2.856	ILMN_1796925		CXADR
0.0407	2.855	ILMN_1803988	D	MCL1
0.0712	2.854	ILMN_2285817	D	FAM89A
0.00798	2.854	ILMN_1692517	D	SORD2P
0.0927	2.848	ILMN_1685781		C14orf142
0.0513	2.844	ILMN_2110167	D	POLR1E
0.0543	2.841	ILMN_2288784	D	CCDC34
0.00849	2.84	ILMN_1664516		CENPF
0.0764	2.839	ILMN_3239181	D	ITPRIP
0.0404	2.836	ILMN_2080611	D	PDSS1
0.0271	2.835	ILMN_1725862		USP3
0.00699	2.834	ILMN_1670638	D	PITPNC1
0.0579	2.834	ILMN_1698179	D	TAGLN3
0.0404	2.833	ILMN_1678004		TMEM41B
0.00991	2.832	ILMN_1691949	D	LOC728554
0.0143	2.83	ILMN_1732516		KNTC1
0.129	2.828	ILMN_1752728		FUCA1
0.0537	2.828	ILMN_1726064	D	PAK1IP1
0.0943	2.821	ILMN_3235597		ILF3-AS1
0.0697	2.816	ILMN_1760620	D	TMEM33
0.241	2.804	ILMN_1725244	D	HAT1
0.0272	2.803	ILMN_1712386	D	MIS18A
0.0651	2.801	ILMN_1710427		VPS37B
0.0278	2.798	ILMN_2074860	D	RN7SK
0.00336	2.797	ILMN_1765557		OLFML2B
0.0564	2.788	ILMN_1718718	D	MKKS
0.106	2.786	ILMN_2150851	D	SERPINB2
0.0259	2.785	ILMN_1671478		CKB
0.103	2.782	ILMN_1665797	D	CSE1L
0.0732	2.78	ILMN_3239426	D	GPN3
0.0266	2.779	ILMN_2184184		ANXA1
0.0452	2.773	ILMN_1726743		MRPS30
0.053	2.77	ILMN_2202423	D	HELLS
0.0432	2.77	ILMN_1716093		KRT10
0.0316	2.768	ILMN_2210129	D	PRIM1
0.0597	2.768	ILMN_1694502	D	PRIM1
0.0517	2.765	ILMN_1737195		CENPK
0.0523	2.765	ILMN_1778561		WEE1
0.0491	2.763	ILMN_2211780	D	SLC25A4
0.127	2.762	ILMN_1691846		G0S2
0.0417	2.761	ILMN_1806818	D	MCM3
0.0467	2.76	ILMN_3299905	D	RNFT2
0.059	2.759	ILMN_1733937		MMD
0.0221	2.756	ILMN_1651776		FHOD1
0.0387	2.756	ILMN_1699772		RRAGD
0.0306	2.755	ILMN_2211003		GAS2L3
0.113	2.754	ILMN_1695745		DISP1
0.134	2.753	ILMN_1760635	D	RAD51C
0.00311	2.752	ILMN_1764850	D	HPCAL1
0.0632	2.751	ILMN_2105919	D	FGF2
0.0912	2.748	ILMN_2413898	D	MCM10
0.145	2.743	ILMN_3236680		PPATP1
0.0262	2.742	ILMN_2380243	D	SMAGP
0.0556	2.738	ILMN_1670130		ARID3A
0.0127	2.737	ILMN_1794539	D	KIF11
0.0477	2.73	ILMN_2138765	D	PLIN2
0.118	2.726	ILMN_2386100	D	BUB3
0.0269	2.725	ILMN_1716279	D	CENPE
0.0712	2.725	ILMN_1664511		NDC80
0.00169	2.723	ILMN_2415926	D	THOC3
0.0872	2.722	ILMN_1741801		CDC7
0.104	2.722	ILMN_1776577		DSCC1
0.0555	2.718	ILMN_1668411	D	FHL2
0.0515	2.718	ILMN_2412860	D	MCM4
0.0259	2.715	ILMN_1713249	D	PHF19
0.109	2.714	ILMN_2328280	D	ACTL6A
0.0604	2.709	ILMN_1769926	D	DBN1
0.0172	2.708	ILMN_1806349		SLC6A8
0.0664	2.707	ILMN_1767658		RRS1
0.0828	2.704	ILMN_1772286	D	OCIAD2
0.0272	2.704	ILMN_2157421	D	STUB1
0.0501	2.7	ILMN_2338963	D	SLC29A1
0.00323	2.698	ILMN_1674908		HOXB5
0.0593	2.698	ILMN_1656111		MYLIP
0.0298	2.696	ILMN_1753582		RPA2
0.000862	2.69	ILMN_1759991	D	NOL12
0.0692	2.689	ILMN_2407124	D	MCM8
0.144	2.684	ILMN_1819783	D	FNIP2
0.101	2.683	ILMN_1733415		MFAP5
0.0115	2.682	ILMN_1733110		RASSF7
0.00979	2.68	ILMN_1763129	D	DCTPP1
0.00255	2.678	ILMN_1759184	D	C19orf48
1.46e-05	2.677	ILMN_1711005	D	CDC25A
0.0542	2.676	ILMN_1766125		LONP1
0.133	2.675	ILMN_1778764	D	BUB3
0.0257	2.671	ILMN_1660858		RIN1
0.0187	2.67	ILMN_1749930		NDC1
0.113	2.667	ILMN_2150856	D	SERPINB2
0.102	2.665	ILMN_1737947	D	LSM5
0.000508	2.663	ILMN_1792168		GALE
0.221	2.661	ILMN_1733176	D	LIMS1
0.204	2.66	ILMN_2229242	D	LSM3
0.0225	2.66	ILMN_1808238		RBPMS2
0.1	2.656	ILMN_1656129		SLC39A10
0.0895	2.655	ILMN_1788416		ABHD17C
0.131	2.655	ILMN_1716071		PAQR3
0.0592	2.654	ILMN_1706238	D	CSE1L
0.0625	2.652	ILMN_1730670		FSTL3
0.0348	2.652	ILMN_3234762		RNA5S9
0.0667	2.651	ILMN_1678669		RRM2
0.028	2.65	ILMN_1783333		CMC2
0.129	2.649	ILMN_3308335		RNU6-1
0.00439	2.647	ILMN_2368721	D	CENPM
0.0373	2.642	ILMN_2143155	D	KIF11
0.0836	2.635	ILMN_1684563		SPIN4
0.0206	2.634	ILMN_1742779		CENPL
0.0195	2.634	ILMN_3242459	D	DCTPP1
0.00567	2.634	ILMN_1778890	D	LRR1
0.0481	2.627	ILMN_1667050		PRPS1
0.044	2.625	ILMN_2157240	D	MNS1
0.0308	2.624	ILMN_2078389		SLC4A2
0.00527	2.621	ILMN_1708101		LMNB2
0.0843	2.618	ILMN_3310351		RNU6-15P
0.147	2.617	ILMN_1655702		ABHD5
0.0682	2.616	ILMN_1679438		CENPU
0.0935	2.616	ILMN_1687857	D	ST6GALNAC4
0.0513	2.61	ILMN_1673721	D	EXO1
0.238	2.61	ILMN_2367883	D	GEM
0.179	2.608	ILMN_1727087		GJA1
0.0531	2.606	ILMN_1750518	D	ALYREF
0.0774	2.603	ILMN_1771348	D	ACN9
0.263	2.601	ILMN_2154836	D	BTG3
0.0831	2.597	ILMN_2043918	D	DLEU1
0.000459	2.593	ILMN_2128770		CDR2L
0.0211	2.593	ILMN_1795719	D	RPA1
0.0761	2.593	ILMN_1710268		ZNF385D
0.0328	2.59	ILMN_2194828	D	PAGR1
0.0225	2.589	ILMN_3226807	D	NHP2
0.0403	2.588	ILMN_2174127	D	DCBLD2
0.153	2.587	ILMN_1682015		GAL
0.0371	2.587	ILMN_1680675	D	MRRF
0.0551	2.586	ILMN_3231390	D	NHP2
0.0642	2.583	ILMN_1744604		CYBA
0.0757	2.579	ILMN_1779711		DTL
0.0418	2.577	ILMN_1779228		CDH2
0.113	2.576	ILMN_2055700	D	SLBP
0.321	2.575	ILMN_1813240	D	EIF1AX
0.024	2.575	ILMN_1729217		FAM131A
0.0536	2.575	ILMN_1681737		TMSB15A
0.0878	2.574	ILMN_1747451		PLCXD1
0.0771	2.572	ILMN_1739798		MALSU1
0.0465	2.572	ILMN_1667670	D	SLC25A15
0.0485	2.568	ILMN_2330243	D	NUDT1
0.0175	2.567	ILMN_2235137	D	FANCD2
0.0812	2.566	ILMN_1745271		EXOSC4
0.0668	2.562	ILMN_1729374	D	ETFB
0.0514	2.558	ILMN_1695706	D	H3F3A/H3F3B
0.0466	2.558	ILMN_1718672	D	NHP2
0.109	2.557	ILMN_1672366		PIGY
0.00378	2.556	ILMN_1680091		POP7
0.042	2.555	ILMN_1725260	D	CDC25C
0.428	2.555	ILMN_2068104		TFPI2
0.146	2.555	ILMN_1705750	D	TGM2
0.0176	2.553	ILMN_1696266	D	XRCC3
0.0651	2.552	ILMN_1792681		CCDC86
0.101	2.552	ILMN_1743397	D	PIGW
0.046	2.551	ILMN_2048700		ATAD2
0.0363	2.551	ILMN_2379063	D	NDRG4
0.0807	2.551	ILMN_1748923	D	SMC2
0.185	2.55	ILMN_1803676		ENOSF1
0.0397	2.549	ILMN_1659462		DUSP23
0.0403	2.546	ILMN_2344971	D	FOXM1
0.0793	2.544	ILMN_1664826		FBXO33
0.0153	2.541	ILMN_1665559	D	CDK2
0.0318	2.541	ILMN_1708858	D	CSNK1E
0.0248	2.54	ILMN_1739222	D	ETV5
0.0182	2.539	ILMN_1746148		NRROS
0.00364	2.539	ILMN_1765332		TIMM10
0.027	2.536	ILMN_1754126	D	SH2D5
0.0126	2.536	ILMN_2082209	D	TOX2
0.0679	2.535	ILMN_2222074	D	PTPN12
0.0483	2.533	ILMN_2408543	D	PLAUR
0.22	2.531	ILMN_1677092	D	GEM
0.0502	2.527	ILMN_2341611	D	CDCP1
0.165	2.527	ILMN_3241046	D	MYBL1
0.0299	2.525	ILMN_3239946		FAM86HP
0.000768	2.52	ILMN_1727540		C1orf112
0.0347	2.52	ILMN_1881909		SNAR-A1
0.0363	2.518	ILMN_1674302		PPAT
0.105	2.518	ILMN_2298936	D	THOC3
0.0817	2.516	ILMN_2400326	D	DYRK3
0.0767	2.516	ILMN_2330861	D	SMC4
0.00978	2.516	ILMN_1769876		TBC1D2
0.0445	2.515	ILMN_1708151		LAGE3
0.0831	2.51	ILMN_1686920		CCDC58
0.027	2.504	ILMN_2311537	D	HMGA1
0.137	2.502	ILMN_1658695	D	NUF2
0.0123	2.499	ILMN_1770616		C12orf56
0.194	2.498	ILMN_2054145	D	PAK1IP1
0.144	2.497	ILMN_1677466	D	DUSP6
0.0317	2.497	ILMN_1659725		EXOSC5
0.0293	2.497	ILMN_2365544	D	NHP2
0.0692	2.497	ILMN_2225318	D	SMS
0.14	2.496	ILMN_1653871	D	NAMPT
0.0369	2.495	ILMN_1735499	D	DCBLD2
0.29	2.495	ILMN_1759954		PTMA
0.0688	2.495	ILMN_2367743	D	TUBG1
0.0646	2.492	ILMN_1659888		PPP1R14B
0.0968	2.491	ILMN_1747078		HYLS1
0.084	2.49	ILMN_1711899	D	ANXA2
0.0457	2.49	ILMN_2297710	D	PLEKHB2
0.0476	2.489	ILMN_3249261	D	RPA1
0.00142	2.489	ILMN_2181432		SPC24
0.07	2.488	ILMN_1811555		SWI5
0.0958	2.485	ILMN_1764177		JARID2
0.00939	2.483	ILMN_1693145	D	BUB3
0.0875	2.479	ILMN_2109156	D	RANBP1
0.076	2.476	ILMN_1726417	D	MRPL33
0.1	2.475	ILMN_1653129		CSTF2
0.00731	2.474	ILMN_1773119		CCNF
0.0418	2.474	ILMN_1717173		ECT2
0.03	2.473	ILMN_1661432	D	NUP43
0.254	2.472	ILMN_1681890		DYNLT3
0.0374	2.47	ILMN_2400322	D	DYRK3
0.102	2.47	ILMN_1758852		ENTPD7
0.0831	2.469	ILMN_1723662	D	ABHD2
0.0925	2.469	ILMN_1654268	D	HMGB2
0.0545	2.468	ILMN_2066756	D	NCAPG2
0.0185	2.468	ILMN_1669788		NUDT14
0.0895	2.465	ILMN_3240389		CPOX
0.0316	2.464	ILMN_2200331		H2AFX
0.0434	2.464	ILMN_1669366	D	IFT88
0.0634	2.463	ILMN_1708416	D	ARL6IP1
0.094	2.462	ILMN_3226392		RPF2P1
0.0184	2.456	ILMN_1776147	D	C21orf59
0.0799	2.455	ILMN_1670769		CENPQ
0.0762	2.455	ILMN_1753639		MTAP
0.0625	2.454	ILMN_1716272		KBTBD8
0.0272	2.454	ILMN_1814281	D	SPC25
0.0664	2.454	ILMN_1768110	D	ZAK
0.0466	2.453	ILMN_2403889	D	PRMT5
0.0259	2.452	ILMN_2300970	D	ETFB
0.0669	2.449	ILMN_2101526	D	GGCT
0.0459	2.447	ILMN_1703593		BAIAP2L1
0.0948	2.445	ILMN_1692056		HS3ST3A1
0.0753	2.443	ILMN_2154053	D	KDSR
0.115	2.443	ILMN_3181695	D	LSM3P4
0.0761	2.443	ILMN_1687301		VCAN
0.0561	2.44	ILMN_1805064		SCARNA9
0.101	2.439	ILMN_1796629		EDNRA
0.0518	2.436	ILMN_3234142		LINC00623
0.105	2.436	ILMN_1672884		MTFMT
0.0733	2.435	ILMN_2234956	D	LEPR
0.0986	2.431	ILMN_1809859		PCGF2
0.0469	2.431	ILMN_1653220		PITPNM1
0.0124	2.43	ILMN_2179652		PRELID1
0.0247	2.429	ILMN_2374352	D	DBNDD1
0.0394	2.428	ILMN_2387712	D	AK5
0.0372	2.427	ILMN_1787705		ATP6V1B2
0.143	2.427	ILMN_1742461		UAP1
0.0404	2.426	ILMN_1694106		GPD1L
0.011	2.425	ILMN_1698533		IDH3A
0.0102	2.423	ILMN_1653553		C14orf80
0.0313	2.423	ILMN_1738093	D	RNFT2
0.0955	2.422	ILMN_1718863	D	KCNK1
0.0217	2.421	ILMN_3299365	D	PPP1R14BP2
0.0282	2.42	ILMN_1760160		STX1A
0.0191	2.419	ILMN_2176251		MGME1
0.147	2.418	ILMN_2352090	D	GPRC5C
0.0242	2.418	ILMN_2070300		LSM2
0.111	2.416	ILMN_1749297	D	ACTL6A
0.122	2.416	ILMN_1669940	D	TMEM38B
0.1	2.414	ILMN_1761131	D	ECI2
0.152	2.414	ILMN_1720303		OSTM1
0.11	2.413	ILMN_2110908	D	MYC
0.00785	2.412	ILMN_1783337		DECR2
0.0157	2.412	ILMN_1665423	D	ZFP91
0.0366	2.411	ILMN_1696601	D	VARS
0.164	2.409	ILMN_1685312	D	PSG3
0.0014	2.407	ILMN_1676946		AP3M2
0.0339	2.407	ILMN_1768773	D	EGLN2
0.087	2.404	ILMN_2219712	D	HMGB2
0.269	2.404	ILMN_1776347	D	TCP1
0.102	2.399	ILMN_1786433	D	BCCIP
0.0547	2.399	ILMN_1719870	D	FAM72C/FAM72D
0.138	2.398	ILMN_1725105		EEF1E1
0.0271	2.396	ILMN_1681118	D	CAPRIN2
0.0645	2.396	ILMN_3236135		FAM86DP
0.127	2.396	ILMN_1721138		GRPEL2
0.0709	2.391	ILMN_1679178	D	ATP5D
0.0432	2.389	ILMN_2219466		APOBEC3B
0.0954	2.387	ILMN_1764813		B3GALTL
0.0812	2.387	ILMN_2322935	D	MAPKAPK5
0.00723	2.387	ILMN_1781479		SUV39H1
0.155	2.387	ILMN_2054442	D	ZNF146
0.0864	2.386	ILMN_1735157		GALNT12
0.069	2.384	ILMN_2141807	D	KNSTRN
0.0643	2.377	ILMN_1807359		CLEC11A
0.159	2.377	ILMN_1696975	D	USP1
0.0739	2.375	ILMN_1671257		DKC1
0.109	2.375	ILMN_1777564		MAD2L1
0.118	2.374	ILMN_1708537	D	RBPJ
0.0616	2.373	ILMN_2334350	D	BTBD3
0.0203	2.372	ILMN_1659544		STX3
0.0971	2.371	ILMN_2155172	D	BRIX1
0.0661	2.37	ILMN_1671906	D	MND1
0.0794	2.369	ILMN_1711878		ENOPH1
0.0399	2.368	ILMN_2074258		BARD1
0.119	2.368	ILMN_1792978	D	HAS2
0.177	2.365	ILMN_2041101	D	ANXA2P1
0.0949	2.365	ILMN_3238785		SNHG9
0.0378	2.362	ILMN_1803254	D	SMEK1
0.0372	2.362	ILMN_1770338		TM4SF1
0.0968	2.357	ILMN_3294365		HMGB3P24
0.0817	2.357	ILMN_1785852		NABP1
0.00638	2.357	ILMN_1792672		POLR2D
0.151	2.357	ILMN_1807894	D	SLC7A8
0.103	2.356	ILMN_2395856	D	TMEM218
0.0175	2.354	ILMN_1652008	D	KNSTRN
0.00176	2.353	ILMN_1656452		C16orf59
0.00434	2.352	ILMN_3176989	D	HAUS8
0.0981	2.352	ILMN_1663575		STEAP1B
0.00676	2.35	ILMN_2311041	D	MRPL52
0.382	2.348	ILMN_1802690		GULP1
0.0678	2.347	ILMN_1761939		TIPIN
0.0849	2.346	ILMN_1676905		TIGD7
0.00924	2.343	ILMN_1666553		SLC25A19
0.122	2.342	ILMN_1752478		DHRS3
0.0404	2.342	ILMN_1787628	D	NOP56
0.122	2.34	ILMN_1754841		FAM87B
0.0666	2.34	ILMN_1666208		MIS18BP1
0.204	2.34	ILMN_2047206		TMX3
0.0573	2.339	ILMN_1673069		DPP9
0.122	2.339	ILMN_1683927		ITGAE
0.0763	2.338	ILMN_1701882	D	FAM72B
0.105	2.336	ILMN_1710428	D	CDK1
0.104	2.336	ILMN_1815552		NTAN1
0.0951	2.336	ILMN_1808047	D	PHC2
0.00136	2.336	ILMN_1785618	D	SMTN
0.175	2.336	ILMN_1683127		ZNF281
0.126	2.335	ILMN_1726391	D	MRPL39
0.0819	2.335	ILMN_1667201		POC1B
0.075	2.333	ILMN_1781360		MPHOSPH6
0.058	2.328	ILMN_1754045	D	FANCL
0.0149	2.328	ILMN_2404906	D	SGOL1
0.059	2.327	ILMN_1680703		MRPS15
0.0278	2.326	ILMN_3185161	D	CEP78
0.0957	2.325	ILMN_1725471	D	GK
0.0225	2.325	ILMN_1760280		NXT1
0.00836	2.324	ILMN_2358626	D	ADK
0.00431	2.324	ILMN_1671843	D	PSRC1
0.0481	2.324	ILMN_1784661		TMEM2
0.0404	2.322	ILMN_1795298	D	GPER1
0.149	2.322	ILMN_1767747	D	HDAC2
0.0366	2.322	ILMN_3236713		SNHG1
0.00718	2.321	ILMN_1682368		LRWD1
0.0138	2.32	ILMN_1680110		ADIRF
0.000905	2.32	ILMN_1736441		PDXP
0.202	2.32	ILMN_2050911	D	SLC22A4
0.00159	2.319	ILMN_1734138		TATDN2
0.122	2.318	ILMN_1739032	D	TMEM70
0.0765	2.315	ILMN_1798804		SRPK1
0.0463	2.312	ILMN_1803846		EIF1
0.125	2.311	ILMN_2041190	D	F2RL1
0.027	2.31	ILMN_1768127		EBNA1BP2
0.0912	2.309	ILMN_1705447	D	AFG3L1P
0.057	2.308	ILMN_1787186		NOV
0.0265	2.308	ILMN_1801118	D	SNRNP25
0.07	2.307	ILMN_1724406		INO80E
0.041	2.307	ILMN_2340052	D	NCOR2
0.0212	2.305	ILMN_1669635		NUP85
0.102	2.301	ILMN_1670028	D	LPIN2
0.0492	2.299	ILMN_1739847		EIF3D
0.187	2.299	ILMN_1755077		HEBP2
0.2	2.299	ILMN_1774617		NAB1
0.056	2.299	ILMN_1730825	D	SGOL1
0.0668	2.296	ILMN_1759983		DR1
0.132	2.295	ILMN_2062381	D	LCOR
0.161	2.295	ILMN_1753525		TCEAL7
0.0774	2.295	ILMN_1735680		TMEM30A
0.121	2.294	ILMN_3214052	D	CACYBPP2
0.0842	2.294	ILMN_1697906		WBP4
0.149	2.293	ILMN_2367428	D	FAM96A
0.0904	2.293	ILMN_1730491	D	FMNL2
0.0712	2.291	ILMN_1795342		MLPH
0.123	2.29	ILMN_2182704	D	BIRC2
0.0556	2.29	ILMN_2122952	D	CISD1
0.0304	2.29	ILMN_1703279		CXorf57
0.11	2.289	ILMN_1681008		CGRRF1
0.0951	2.288	ILMN_1701869	D	FBXO22
0.0214	2.288	ILMN_2384056	D	GPER1
0.0116	2.288	ILMN_1774387		ZHX3
0.0467	2.287	ILMN_1781536		FAH
0.00967	2.285	ILMN_1730816		GPR162
0.0294	2.284	ILMN_2180371		FAM216A
0.166	2.284	ILMN_2117987	D	TFDP1
0.00648	2.283	ILMN_1696713		POLA2
0.184	2.281	ILMN_2093027	D	MYO1B
0.242	2.279	ILMN_2221006	D	RAD21
0.0183	2.278	ILMN_1706779		LIG1
0.151	2.277	ILMN_1699421		ANXA10
0.0843	2.277	ILMN_1679800	D	BRIX1
0.0456	2.277	ILMN_3247064	D	SNRNP40
0.0243	2.276	ILMN_1706344		ABHD6
0.0495	2.276	ILMN_2413064	D	ST6GALNAC4
0.054	2.275	ILMN_1756162		EXOSC8
0.0225	2.274	ILMN_1701331		UBE2M
0.00473	2.273	ILMN_3300972	D	SIVA1
0.127	2.273	ILMN_1698803	D	ZAK
0.00738	2.272	ILMN_1797522		DUSP3
0.155	2.272	ILMN_3205271		HMGB1P37
0.061	2.271	ILMN_1749799		HMGN5
0.0608	2.27	ILMN_2357361	D	THYN1
0.167	2.269	ILMN_2403446	D	ABHD2
0.166	2.268	ILMN_1725814	D	IL24
0.0126	2.268	ILMN_3231820	D	SIVA1
0.00117	2.267	ILMN_1674231		CHAF1B
0.085	2.266	ILMN_2188264		CYR61
0.00682	2.266	ILMN_1680925		SLC9A3R1
0.00636	2.265	ILMN_1796923		LOC81691
0.0161	2.265	ILMN_3191695	D	RANP6
0.113	2.263	ILMN_1718424		MRPS28
0.054	2.263	ILMN_1679460	D	PPFIBP1
0.0158	2.261	ILMN_2353642	D	ATP6V0B
0.0516	2.261	ILMN_1681437		DCXR
0.0039	2.261	ILMN_2408576	D	FAM129B
0.00636	2.258	ILMN_2101375		CCDC77
0.0205	2.257	ILMN_1756126	D	STUB1
0.0513	2.256	ILMN_1771051	D	RPL29
0.0438	2.255	ILMN_2075643	D	ANKRD29
0.0956	2.255	ILMN_2318638	D	TGIF1
0.0288	2.254	ILMN_1779015		ZNF467
0.104	2.253	ILMN_1813400		CBR4
0.0274	2.253	ILMN_1762275	D	CSE1L
0.0226	2.253	ILMN_1699354		EPHA2
0.24	2.252	ILMN_2117171	D	LMO4
0.084	2.251	ILMN_1765459	D	S100A13
0.0683	2.25	ILMN_1791006		AHI1
0.034	2.248	ILMN_1796962		PPP3R1
0.0598	2.248	ILMN_1790537		RMI2
0.0467	2.247	ILMN_1678934	D	POLR1E
0.0463	2.247	ILMN_1798459		PPAN
0.0454	2.245	ILMN_2411190	D	SMC2
0.183	2.245	ILMN_2045729	D	WDR12
0.109	2.243	ILMN_2221564	D	LYAR
0.12	2.243	ILMN_2224444	D	SNX25
0.187	2.243	ILMN_1733094	D	STEAP1
0.0203	2.243	ILMN_1726659		THOP1
0.107	2.243	ILMN_1743456		ZCCHC14
0.000499	2.242	ILMN_1673363	D	CD97
0.0121	2.242	ILMN_2112599		CFAP20
0.0909	2.242	ILMN_2316918	D	PANK1
0.11	2.241	ILMN_1677239		CCDC14
0.0167	2.241	ILMN_2150654	D	ZSWIM4
0.0191	2.24	ILMN_1744118	D	ASTN2
0.0497	2.24	ILMN_2377496	D	ERCC1
0.136	2.24	ILMN_1747183		GXYLT1
0.148	2.237	ILMN_1815705		LZTFL1
0.247	2.236	ILMN_1759628	D	ATP1B3
0.131	2.235	ILMN_1685930		DNAJC24
0.0421	2.235	ILMN_1738784		PPP2R5A
0.047	2.235	ILMN_2151488	D	RMI1
0.212	2.235	ILMN_1749253		TUBD1
0.0375	2.234	ILMN_1734742		ARHGDIA
0.06	2.234	ILMN_1679731	D	SLC15A4
0.0695	2.233	ILMN_2090802		TMEM79
0.0983	2.232	ILMN_2122953	D	CISD1
0.146	2.232	ILMN_2390338	D	UBE2E3
0.0856	2.232	ILMN_1667839	D	UBR7
0.0933	2.231	ILMN_3178792	D	HNRNPA2B1
0.103	2.231	ILMN_1806320	D	PPFIBP1
0.0197	2.23	ILMN_1760201		DNMT1
0.00558	2.23	ILMN_1678037		HIRIP3
0.0198	2.23	ILMN_1740430		SLC2A4RG
0.0358	2.229	ILMN_1793894		ANAPC13
0.0269	2.229	ILMN_1773200		CCP110
0.18	2.228	ILMN_1691570		METTL5
0.21	2.226	ILMN_1783304	D	ATP1B3
0.025	2.225	ILMN_3249501		ZNF697
0.0244	2.224	ILMN_3301740		LOC729887
0.107	2.224	ILMN_1757995	D	PARP2
0.0273	2.223	ILMN_1726448		MMP1
0.0344	2.222	ILMN_1709634		CMBL
0.0345	2.222	ILMN_1815115		CYC1
0.0249	2.222	ILMN_1689800		MRTO4
0.0315	2.222	ILMN_1768293	D	NUP155
0.0373	2.221	ILMN_1682792		BYSL
0.0106	2.22	ILMN_1787248	D	SIVA1
0.161	2.219	ILMN_1711828	D	ANKRD10
0.0692	2.218	ILMN_2093674		GMFB
0.0289	2.218	ILMN_1811470		PLEK2
0.0478	2.218	ILMN_1651354	D	SPP1
0.0366	2.218	ILMN_2383349	D	STEAP3
0.0613	2.217	ILMN_1674985		TMEM51
0.107	2.216	ILMN_1803995		TM7SF3
0.177	2.215	ILMN_1711681		SPATS1
0.0894	2.214	ILMN_1768391		ARL4C
0.0479	2.214	ILMN_3236244		C1orf174
0.149	2.211	ILMN_1763011		SUGCT
0.0232	2.21	ILMN_1798006	D	ANKRD35
0.153	2.21	ILMN_1655734		RPF1
0.0397	2.209	ILMN_1662316		VPS33A
0.062	2.208	ILMN_1685978	D	ATPIF1
0.0312	2.208	ILMN_2148796	D	MND1
0.11	2.207	ILMN_1712888		HSPH1
0.17	2.207	ILMN_3251467	D	LRRC58
0.155	2.206	ILMN_2384536	D	ECI2
0.124	2.206	ILMN_2182531	D	TIMM21
0.0208	2.205	ILMN_1678454	D	CASP4
0.146	2.205	ILMN_1701681		SEC11C
0.0491	2.204	ILMN_1712806	D	AP1S1
0.211	2.204	ILMN_1805646	D	SS18
0.0526	2.202	ILMN_3194638	D	EVA1A
0.114	2.202	ILMN_2180606		NAA50
0.106	2.202	ILMN_1730888		ZNF680
0.085	2.201	ILMN_2313821	D	AIFM1
0.0677	2.201	ILMN_1685661		RRP15
0.00805	2.201	ILMN_1705151		SF3A3
0.0522	2.2	ILMN_2210581		B3GAT3
0.00791	2.2	ILMN_1765796		ENO2
0.0924	2.2	ILMN_1703324	D	PDSS1
0.0154	2.2	ILMN_1692651		PHB
0.00567	2.197	ILMN_1785095		ATP6V0E2
0.12	2.196	ILMN_2211800	D	HMGB1P1
0.0485	2.196	ILMN_1681670	D	SLC25A4
0.00273	2.195	ILMN_1671557		PHLDA2
0.0236	2.194	ILMN_1688178	D	RRP7A
0.087	2.194	ILMN_1758173	D	TMEM99
0.0777	2.193	ILMN_1889752	D	SMIM13
0.2	2.191	ILMN_1694757	D	CTSL
0.0961	2.191	ILMN_2226415	D	MZT1
0.0262	2.191	ILMN_1664167		RPF2
0.0181	2.191	ILMN_1726516	D	SCRIB
0.0392	2.191	ILMN_1740742		UROD
0.0361	2.19	ILMN_2387090	D	CGGBP1
0.0306	2.19	ILMN_1671291		EIF3I
0.00648	2.189	ILMN_1670037		POLR2L
0.0293	2.188	ILMN_1806951	D	CSTF3
0.0322	2.188	ILMN_3271098	D	EVA1A
0.034	2.187	ILMN_1768020	D	HAUS8
0.0349	2.187	ILMN_1738657		SATB2
0.0266	2.186	ILMN_1707493	D	RCC1
0.134	2.185	ILMN_3251560	D	TMEM167A
0.144	2.183	ILMN_1721657	D	RSU1
0.285	2.183	ILMN_2340935	D	WBP5
0.0228	2.182	ILMN_1763837		ANPEP
0.0917	2.182	ILMN_2375418	D	DPH2
0.0234	2.182	ILMN_1797074		EMG1
0.0585	2.182	ILMN_1682232	D	MIER1
0.0623	2.182	ILMN_1704672		NABP2
0.0251	2.181	ILMN_1783610	D	HELLS
0.0626	2.18	ILMN_1704579		ABCA13
0.0792	2.18	ILMN_1731644		SETDB2
0.116	2.179	ILMN_1737396		PSMD14
0.0518	2.178	ILMN_1813641		TOR4A
0.0422	2.177	ILMN_1656910		TRIM6
0.195	2.176	ILMN_2332105	D	WRNIP1
0.031	2.176	ILMN_1703053	D	ZFP91
0.0357	2.175	ILMN_1774990	D	C16orf13
0.0293	2.173	ILMN_1656368	D	ALDH4A1
0.0354	2.171	ILMN_2081087	D	HSPA12A
0.0493	2.169	ILMN_3237991		LOC645166
0.0802	2.169	ILMN_3275590		LSM3P3
0.0621	2.168	ILMN_1804396		IRF2BPL
0.0378	2.168	ILMN_1801664		POLR3K
0.0289	2.168	ILMN_2177965		RPS19BP1
0.000584	2.167	ILMN_1740265	D	ACOT7
0.0319	2.167	ILMN_1738712	D	GPR180
0.0367	2.165	ILMN_1769545		PRPF19
0.0377	2.164	ILMN_1663113		TTLL12
0.0926	2.161	ILMN_1695432	D	TPST2
0.0304	2.16	ILMN_1681837	D	POLR3A
0.0923	2.159	ILMN_1738552		SLC1A3
0.0645	2.157	ILMN_1808584		COX20
0.0166	2.156	ILMN_2089167		RHOD
0.117	2.155	ILMN_2193315	D	EFCAB11
0.00575	2.152	ILMN_1712389	D	CKLF
0.122	2.152	ILMN_2389429	D	DCUN1D4
0.138	2.152	ILMN_2197247	D	POLR3A
0.0426	2.152	ILMN_1658678		SAAL1
0.0577	2.149	ILMN_2098325	D	C8orf33
0.0532	2.148	ILMN_2396947	D	PSMC3IP
0.088	2.145	ILMN_1733851		DACT3
0.16	2.145	ILMN_1800612	D	VBP1
0.0236	2.143	ILMN_1783676	D	CCDC15
0.0386	2.143	ILMN_3241169	D	ELP6
0.0107	2.143	ILMN_2170515	D	NTMT1
0.172	2.141	ILMN_1666384		BZW1P2
0.226	2.141	ILMN_2124352	D	DCUN1D5
0.0998	2.14	ILMN_1779374	D	AMMECR1
0.0672	2.14	ILMN_3265797	D	HMGB1P10
0.068	2.139	ILMN_1714600		NAV3
0.00165	2.138	ILMN_2126706		LMNB1
0.35	2.138	ILMN_1782459	D	OSBPL8
0.0663	2.137	ILMN_1746883		SAT2
0.124	2.136	ILMN_1726574	D	CACYBP
0.0553	2.136	ILMN_1719906		HADH
0.0608	2.135	ILMN_2219131	D	RPS15
0.197	2.135	ILMN_1776653	D	SCML1
0.134	2.134	ILMN_1713964	D	BTBD3
0.059	2.133	ILMN_1689001		CDK4
0.0203	2.132	ILMN_1721391	D	ATP6V0B
0.16	2.132	ILMN_3201975		PPIAP33
0.176	2.131	ILMN_2405078	D	OSBPL8
0.173	2.13	ILMN_1774028		MTFR1
0.0781	2.128	ILMN_1659106		PHLDA3
0.0663	2.127	ILMN_1657862		AHCY
0.274	2.127	ILMN_1783852		CD164
0.0397	2.127	ILMN_1651433		DCK
0.109	2.127	ILMN_3243859		NDUFB9
0.0282	2.126	ILMN_2399431	D	PRPS2
0.0721	2.125	ILMN_1658464		GTF3A
0.0234	2.124	ILMN_2373791	D	ENPP2
0.0189	2.124	ILMN_1789944	D	PGAM5
0.1	2.124	ILMN_1721457	D	RANBP1
0.0499	2.124	ILMN_2176768	D	SEPHS1
0.00888	2.123	ILMN_1738530		ATAD3A
0.0648	2.123	ILMN_1671905	D	SFR1
0.00178	2.123	ILMN_1695731	D	TUBG1
0.0643	2.122	ILMN_2140990		CAMK1
0.0189	2.121	ILMN_2343563	D	ANAPC11
0.123	2.121	ILMN_2050617	D	CCT6P1
0.145	2.121	ILMN_1809439	D	HMGB1P1
0.219	2.121	ILMN_3235637		LOC100128288
0.0414	2.12	ILMN_1686748		TMEM9
0.214	2.119	ILMN_1790761	D	POSTN
0.0292	2.118	ILMN_2385220	D	DFFA
0.00154	2.118	ILMN_1652333		FN3KRP
0.0198	2.118	ILMN_1725312	D	RASA1
0.000664	2.117	ILMN_1771652		BAIAP2L2
5.31e-05	2.116	ILMN_1813236		C6orf136
0.0312	2.116	ILMN_1898723	D	SLC9A1
0.107	2.116	ILMN_1701058	D	TATDN1
0.114	2.114	ILMN_1661622		TBC1D7
0.0181	2.113	ILMN_1716815	D	CEACAM1
0.053	2.113	ILMN_1652749		ERF
0.00205	2.112	ILMN_1718770		MAMSTR
0.133	2.112	ILMN_2054392		PPIL1
0.0483	2.112	ILMN_1697440		PRPF4
0.0425	2.111	ILMN_2323944	D	FAM110A
0.147	2.111	ILMN_1813344	D	NDUFAF5
0.000897	2.11	ILMN_2414027	D	CKLF
0.077	2.11	ILMN_1788689	D	PHIP
0.129	2.11	ILMN_1729179		SPATA5L1
0.0347	2.108	ILMN_1710207	D	FAM178A
0.0419	2.108	ILMN_1694759		SMIM7
0.0596	2.108	ILMN_1694305	D	SMS
0.0826	2.108	ILMN_1714700		TRIB2
0.0103	2.107	ILMN_1801913		PPIH
0.119	2.107	ILMN_1799104	D	SPAG9
0.0219	2.105	ILMN_1773760	D	PAICS
0.14	2.105	ILMN_1690307	D	TPRKB
0.0296	2.104	ILMN_2175112	D	KCNS3
0.0957	2.103	ILMN_2306565	D	MTX2
0.0439	2.102	ILMN_1783681		MRPL34
0.0928	2.101	ILMN_1705114	D	NUMB
0.0291	2.101	ILMN_1756935	D	OSBPL6
0.00831	2.101	ILMN_1811955	D	PRMT5
0.0983	2.101	ILMN_3227263	D	SLC22A23
0.0259	2.101	ILMN_2334042	D	THYN1
0.147	2.1	ILMN_1717877	D	IVNS1ABP
0.0726	2.099	ILMN_1770692	D	WDR12
0.0816	2.098	ILMN_1694778		KRT18P31
0.0354	2.098	ILMN_1736816		SKA3
0.0128	2.098	ILMN_1700337		TROAP
0.0199	2.097	ILMN_1693345	D	CPEB1
0.051	2.097	ILMN_2399893	D	RPS24
0.0701	2.097	ILMN_1710078		TMEM181
0.0603	2.096	ILMN_1768031		DEDD2
0.0915	2.096	ILMN_1765520		MTIF2
0.0393	2.096	ILMN_1808783		STRBP
0.0391	2.095	ILMN_1753010		GATB
0.0166	2.095	ILMN_1811579		HOMER3
0.0913	2.095	ILMN_1717180		MTMR6
0.129	2.095	ILMN_1769546		RIN2
0.11	2.095	ILMN_1661717	D	TFDP1
0.0425	2.094	ILMN_1737380	D	BCAP29
0.0265	2.094	ILMN_1658437	D	SFXN4
0.0882	2.093	ILMN_2397750	D	IVNS1ABP
0.118	2.093	ILMN_1703226		KTI12
0.028	2.092	ILMN_1801606	D	AMZ2
0.138	2.092	ILMN_2105033	D	BLOC1S6
0.0126	2.092	ILMN_1756784		NCS1
0.0997	2.092	ILMN_1705093	D	ORC5
0.0114	2.092	ILMN_1794017		SERTAD1
0.178	2.091	ILMN_1701424	D	LAMC2
0.00914	2.09	ILMN_1780799	D	ENPP2
0.00641	2.088	ILMN_3243156	D	AHNAK2
0.0648	2.088	ILMN_1679209		HSPA9
0.0209	2.088	ILMN_1804327		NAP1L4
0.0417	2.087	ILMN_2154052	D	KDSR
0.0116	2.087	ILMN_1723158	D	NOP2
0.0712	2.087	ILMN_1737517	D	RPL29
0.198	2.087	ILMN_2154322	D	SEMA3E
0.0525	2.086	ILMN_2143250		FAR1
0.0434	2.085	ILMN_1670542	D	AK2
0.0197	2.085	ILMN_3244065	D	C9orf69
0.0321	2.085	ILMN_1786789		FAM102B
0.0828	2.084	ILMN_1727315	D	DENND1A
0.283	2.084	ILMN_1662158	D	RPL26P30
0.142	2.084	ILMN_1814465	D	UBE2G1
0.0542	2.083	ILMN_1731783	D	ATP1A1
0.0203	2.083	ILMN_1704702	D	MCM7
0.0456	2.082	ILMN_1787657		CLDN12
0.1	2.082	ILMN_1721741	D	GPN2
0.118	2.081	ILMN_1675387	D	LIMS1
0.16	2.08	ILMN_1769566	D	ATG3
0.044	2.08	ILMN_1673962		NUP205
0.0383	2.08	ILMN_1804834		OARD1
0.0491	2.08	ILMN_1760303	D	PIK3R1
0.0287	2.079	ILMN_1759436		NOSIP
0.178	2.077	ILMN_1752117		TMEM55A
0.106	2.077	ILMN_1718136		UQCRHL
0.124	2.076	ILMN_2393296	D	GK
0.0255	2.076	ILMN_2086105	D	SPRY4
0.0738	2.075	ILMN_1805658		LTV1
0.00843	2.073	ILMN_2382990	D	HK1
0.00921	2.073	ILMN_1687107		RFWD3
0.0211	2.072	ILMN_1716480		ACD
0.0416	2.072	ILMN_1801348		GOT2
0.123	2.071	ILMN_1775432		CSMD2
0.259	2.071	ILMN_3231881		LOC728026
0.0847	2.071	ILMN_1654543		MED6
0.0769	2.071	ILMN_1665538	D	SKP2
0.153	2.07	ILMN_1784523		ATP6V1G1
0.0645	2.07	ILMN_2071641	D	KCNK1
0.0147	2.07	ILMN_1751803		LSM10
0.0645	2.07	ILMN_1719032	D	LSM3
0.0386	2.069	ILMN_1660718		GABBR2
0.0177	2.069	ILMN_1701724	D	GET4
0.176	2.069	ILMN_1709479		YAP1
0.0613	2.066	ILMN_1688670	D	CDCP1
0.0263	2.066	ILMN_1676759		DDX27
0.0947	2.066	ILMN_3243945	D	MZT1
0.0933	2.066	ILMN_1719204		PRPF31
0.0522	2.066	ILMN_1789775	D	WDR74
0.109	2.065	ILMN_2246661	D	FAHD1
0.0686	2.065	ILMN_3245418	D	FAM180A
0.0375	2.065	ILMN_1678170	D	MME
0.123	2.064	ILMN_1698677		C4orf27
0.0707	2.064	ILMN_1779353		PUS7
0.097	2.063	ILMN_1722066		ARMC1
0.056	2.063	ILMN_1779147		ENC1
0.0193	2.063	ILMN_1708936	D	EXOSC3
0.00681	2.062	ILMN_2354391	D	EGLN2
0.0413	2.062	ILMN_1784410		UBP1
0.0241	2.06	ILMN_2415235	D	CSNK1E
0.142	2.06	ILMN_1655733	D	RFC2
0.147	2.06	ILMN_1676159	D	STK26
0.0324	2.059	ILMN_1772527		ATG101
0.133	2.059	ILMN_3294741	D	CTSLP4
0.0139	2.059	ILMN_1706706	D	DCAF7
0.0101	2.058	ILMN_1761463		EFHD2
0.0751	2.057	ILMN_2392546	D	PAICS
0.0291	2.056	ILMN_1771841		FOSL1
0.0629	2.056	ILMN_1759030	D	MAP4K5
0.119	2.055	ILMN_2189027	D	LIPG
0.0371	2.055	ILMN_1741727		QPCT
0.239	2.055	ILMN_2179397	D	TATDN1
0.0546	2.054	ILMN_1669550		MAD2L2
0.119	2.054	ILMN_1736796		RB1CC1
0.0148	2.053	ILMN_2225718	D	CENPE
0.114	2.053	ILMN_1674411	D	CKAP2
0.0339	2.053	ILMN_3232701	D	CNRIP1
0.0919	2.052	ILMN_2376458	D	CSF2RA
0.0597	2.052	ILMN_1774062		SLC25A5
0.0382	2.051	ILMN_1729533		APOA1BP
0.0408	2.051	ILMN_2323801	D	MOCS1
0.0991	2.051	ILMN_2399300	D	NAV2
0.0227	2.05	ILMN_1800197		MRPL36
0.0717	2.05	ILMN_1705116	D	SLC22A23
0.0482	2.049	ILMN_1746206	D	CEP131
0.0169	2.049	ILMN_1810486		RAB34
0.0987	2.049	ILMN_3256004		SNRPGP2
0.27	2.047	ILMN_2337941	D	COPS8
0.05	2.047	ILMN_1790136		MRGBP
0.0829	2.047	ILMN_1656574	D	PCGF6
0.0117	2.045	ILMN_1660021		PLIN3
0.136	2.044	ILMN_3200830	D	CCT6P3
0.108	2.044	ILMN_1699603		MRPL12
0.085	2.043	ILMN_1810214		JUND
0.0144	2.042	ILMN_1660654		CDCA2
0.183	2.042	ILMN_1726421	D	METTL9
0.103	2.042	ILMN_3260070	D	RANP6
0.0595	2.042	ILMN_1700690		VAT1
0.0689	2.041	ILMN_1753482		FAM86C1
0.0197	2.041	ILMN_1739840		LRRC8A
0.014	2.041	ILMN_1677997	D	MAZ
0.0957	2.041	ILMN_1731612		UCHL5
0.116	2.04	ILMN_1682717		IER3
0.105	2.04	ILMN_2146372	D	KCTD6
0.0529	2.04	ILMN_1780315		PUSL1
0.0128	2.04	ILMN_1743747		RUSC1
0.265	2.039	ILMN_1745005	D	GGCT
0.0517	2.039	ILMN_1764323	D	METTL23
0.107	2.038	ILMN_1748767	D	H3F3AP6
0.0489	2.038	ILMN_1789616	D	NUPL2
0.239	2.037	ILMN_1741782	D	SS18
0.104	2.036	ILMN_1804329		TUSC2
0.0767	2.035	ILMN_1687858	D	CALM1 (includes others)
0.0201	2.035	ILMN_1693766		CEP135
0.0564	2.034	ILMN_1655051	D	FAM86B1
0.0164	2.034	ILMN_1659836	D	RAET1G
0.148	2.033	ILMN_1748476		NOP58
0.0391	2.033	ILMN_1689007	D	SUGP2
0.0607	2.033	ILMN_1773313		USMG5
0.0365	2.032	ILMN_3253579	D	HAUS8
0.0915	2.032	ILMN_1729123	D	PPP2R4
0.0638	2.032	ILMN_1710001	D	RPL41
0.0522	2.031	ILMN_1680618	D	MYC
0.00972	2.031	ILMN_1696046	D	SIVA1
0.0237	2.031	ILMN_2356111	D	SLC41A3
0.0695	2.03	ILMN_1803124	D	BIRC5
0.0885	2.03	ILMN_1748241		CENPP
0.0121	2.03	ILMN_1714428	D	FBXO17
0.0945	2.03	ILMN_1734696		FRG1
0.0203	2.03	ILMN_1698419	D	NCOR2
0.00413	2.029	ILMN_1803510		FAM83G
0.053	2.029	ILMN_1730645		TMEFF2
0.0862	2.028	ILMN_1809344		BTBD10
0.0137	2.028	ILMN_1777129	D	CENPT
0.142	2.028	ILMN_2230025	D	PDLIM3
0.0673	2.028	ILMN_1691798		ZNF26
0.0569	2.027	ILMN_1903568	D	CNIH1
0.144	2.027	ILMN_1701457	D	FAHD1
0.0205	2.027	ILMN_1662658	D	PUS1
0.0329	2.026	ILMN_2221673		ASNSD1
0.0382	2.026	ILMN_2345837	D	CLTA
0.0808	2.026	ILMN_1685043		CYP3A7
0.146	2.025	ILMN_1750079		PURB
0.048	2.024	ILMN_3250592	D	FAM86A
0.0098	2.024	ILMN_2097546		NUDC
0.138	2.024	ILMN_1754547	D	R3HDM1
0.188	2.023	ILMN_3306168	D	MOB4
0.0134	2.023	ILMN_1661809	D	PRRG4
0.247	2.023	ILMN_2210386	D	TMEM17
0.133	2.022	ILMN_1659801	D	ATP6V1C1
0.115	2.022	ILMN_1753353	D	SLBP
0.137	2.022	ILMN_1787266		SPINK1
0.166	2.021	ILMN_1803788	D	LGALS3
0.045	2.021	ILMN_3240594		RNU4ATAC
0.11	2.02	ILMN_1670218		EXOSC6
0.0485	2.02	ILMN_2354237	D	PARP2
0.0783	2.019	ILMN_1784206	D	ASAH2B
0.0572	2.018	ILMN_1712095		FOXO4
0.0778	2.018	ILMN_2189424	D	MRPL20
0.0105	2.018	ILMN_1739885	D	SLC41A3
0.0299	2.017	ILMN_3300744	D	PRELID1P1
0.109	2.016	ILMN_1741350		CEP70
0.166	2.016	ILMN_1787843		HSDL2
0.0211	2.016	ILMN_1737163		SH3BGRL3
0.132	2.015	ILMN_1795835		LINC00936
0.0522	2.015	ILMN_1802082		PRDM8
0.0149	2.014	ILMN_1784540		KBTBD2
0.101	2.014	ILMN_1813207		MRPS9
0.213	2.014	ILMN_1695509	D	PTPN12
0.049	2.013	ILMN_1796235		CIRH1A
0.041	2.013	ILMN_3244457		EHBP1L1
0.0634	2.013	ILMN_1807501		GINS4
0.134	2.013	ILMN_1651296		LOC143666
0.00868	2.012	ILMN_2332250	D	ACOT7
0.0177	2.012	ILMN_1715583	D	BOP1
0.0327	2.012	ILMN_2407619	D	CDC25C
0.00235	2.011	ILMN_1683441		NCAPD3
0.0703	2.011	ILMN_1714809		RPIA
0.0416	2.01	ILMN_1764764		MUM1
0.0534	2.01	ILMN_1653718		ZFAND2B
0.0427	2.009	ILMN_1672389		CRYZ
0.0334	2.009	ILMN_1660635		LACTB2
0.0596	2.009	ILMN_1669070		MIPEP
0.057	2.009	ILMN_2362545	D	ZWINT
0.243	2.007	ILMN_2227495	D	ZNF549
0.0226	2.006	ILMN_1752579		ATP6V0A1
0.046	2.006	ILMN_2405684	D	BIRC3
0.00197	2.006	ILMN_2213199	D	CEP44
0.026	2.006	ILMN_3245659		ERI1
0.0537	2.006	ILMN_2369018	D	EVI2A
0.0523	2.006	ILMN_1771057		XAB2
0.0401	2.005	ILMN_1794598		SCHIP1
0.0565	2.004	ILMN_1782412		IRX2
0.114	2.004	ILMN_1671158		MRPL13
0.0837	2.003	ILMN_1736176		PLK1
0.142	2.003	ILMN_2394193	D	VCPKMT
0.0153	2.002	ILMN_2363361	D	SFXN4
0.0879	2.001	ILMN_1747223	D	FRYL
0.0869	2.001	ILMN_1794046	D	MTX2
0.0936	2.001	ILMN_1767651		TECPR1
0.0323	2.001	ILMN_1721636		TSC22D4
0.0615	2	ILMN_1744381		SERPINE1
0.104	1.999	ILMN_2228453	D	CEP104
0.103	1.998	ILMN_1673113	D	F2RL1
0.034	1.998	ILMN_1652677	D	FAM89A
0.0436	1.998	ILMN_1705737		IMPDH2
0.0317	1.997	ILMN_1797310		ATP6V1D
0.054	1.996	ILMN_1749662	D	GPX1
0.087	1.996	ILMN_1764362	D	LYAR
0.0397	1.996	ILMN_1764609	D	PWWP2B
0.0136	1.996	ILMN_3307930	D	RAN
0.0611	1.995	ILMN_1688526	D	ARL5A
0.0647	1.995	ILMN_1760441		MRPS5
0.121	1.994	ILMN_1743939		C5orf24
0.00587	1.994	ILMN_2413508	D	CD97
0.0597	1.994	ILMN_3282321	D	CDC42P2
0.0887	1.994	ILMN_2256359	D	ZNF823
0.0277	1.993	ILMN_1756705		CHTF18
0.0382	1.993	ILMN_1714397		CRYL1
0.109	1.993	ILMN_1681591		PTPN1
0.0325	1.993	ILMN_1768930	D	U2AF2
0.128	1.992	ILMN_3209232	D	CTSLP4
0.0474	1.99	ILMN_1767662		CERS6
0.0117	1.99	ILMN_1756982		CLIC1
0.0832	1.99	ILMN_1761981	D	FAM96A
0.00681	1.99	ILMN_1782045		FKBP4
0.0407	1.99	ILMN_1784709		GNPDA1
0.18	1.99	ILMN_1756942	D	SP3
0.0731	1.988	ILMN_1754051	D	RMI1
0.0304	1.987	ILMN_3238375	D	CENPT
0.159	1.987	ILMN_1669273		PPT1
0.0244	1.987	ILMN_1803997	D	SDCCAG3
0.00986	1.986	ILMN_1652185		IL4R
0.11	1.986	ILMN_1775036		SEC22A
0.0692	1.985	ILMN_1712583		METRN
0.0803	1.985	ILMN_1652379		SUCLG2
0.173	1.984	ILMN_1708016		FAM210B
0.0441	1.983	ILMN_1789005	D	ATP6V0C
0.201	1.983	ILMN_2202940	D	CHPT1
0.0313	1.982	ILMN_1737604	D	FGGY
0.0169	1.982	ILMN_1770811		PELO
0.0853	1.982	ILMN_2318643	D	TGIF1
0.16	1.981	ILMN_1801303	D	AMY2A
0.00501	1.981	ILMN_1652512	D	C2CD2
0.0692	1.981	ILMN_1706990		ZNF271P
0.00122	1.98	ILMN_1661755	D	FAM129B
0.147	1.98	ILMN_3269405	D	HNRNPM
0.0381	1.979	ILMN_1695420	D	CLTA
0.148	1.979	ILMN_1682494		RSRC1
0.0375	1.979	ILMN_1678140		TTC4
0.128	1.978	ILMN_1718265		ATG5
0.0571	1.978	ILMN_3178406	D	KLHL29
0.0777	1.978	ILMN_2315780	D	TACC2
0.0984	1.977	ILMN_1807455		DHRS7
0.0804	1.977	ILMN_1767894		POLB
0.0609	1.977	ILMN_1742889		WDR77
0.0066	1.976	ILMN_1726986	D	AADAT
0.0724	1.976	ILMN_2366790	D	DDX52
0.0215	1.976	ILMN_1657317		POLR2J
0.194	1.973	ILMN_2288483	D	CEP19
0.0941	1.973	ILMN_1703244		MAP1LC3B
0.0306	1.973	ILMN_1722858	D	PPP2CA
0.0225	1.973	ILMN_1757627		ZMYND19
0.0577	1.972	ILMN_1684746		IPO11
0.242	1.972	ILMN_2415439	D	NAE1
0.0909	1.971	ILMN_3268914	D	NPM1P34
0.0476	1.971	ILMN_1767253		RRP12
0.138	1.97	ILMN_1874530	D	DIAPH3
0.108	1.97	ILMN_3307266	D	PSMC3IP
0.0237	1.97	ILMN_2382505	D	SLC22A18
0.023	1.97	ILMN_2129349		TSSC1
0.0376	1.969	ILMN_1755677		EMC9
0.0984	1.969	ILMN_1677765	D	LRP8
0.0936	1.969	ILMN_3307221	D	NAV2
0.153	1.969	ILMN_1673369	D	SEPHS1
0.239	1.969	ILMN_1685057	D	SLC22A4
0.118	1.968	ILMN_2209578	D	AGAP6 (includes others)
0.0098	1.968	ILMN_1667857		RITA1
0.116	1.968	ILMN_1729691		SLC16A6
0.107	1.967	ILMN_1685678	D	EEF1B2
0.113	1.967	ILMN_1810467		PPP2R1A
0.0292	1.966	ILMN_3238680	D	C7orf55
0.117	1.966	ILMN_1678605		CDC123
0.04	1.966	ILMN_1686194		CWC27
0.0721	1.966	ILMN_1658639		SLC46A3
0.00903	1.965	ILMN_1693108	D	RUVBL1
0.0863	1.964	ILMN_2119793		ANKRD34A
0.078	1.964	ILMN_1804629	D	TPK1
0.0847	1.963	ILMN_2153373	D	LRBA
0.0902	1.963	ILMN_1687824		SEPHS2
0.0819	1.963	ILMN_3248301		ZNF583
0.229	1.961	ILMN_1754839	D	DHX15
0.0308	1.961	ILMN_1732688	D	DUT
0.0857	1.961	ILMN_2312719	D	EXOSC9
0.0474	1.96	ILMN_1766054		ABCA1
0.0712	1.96	ILMN_1781580		BRI3
0.0649	1.96	ILMN_1704305		NIP7
0.0514	1.96	ILMN_1677800		SGTA
0.0372	1.959	ILMN_1683300	D	BAX
0.131	1.959	ILMN_1713178		DENND6A
0.083	1.959	ILMN_1725271		GPR3
0.0307	1.959	ILMN_1751571		RAD23A
0.0982	1.958	ILMN_1733666	D	BLOC1S6
0.11	1.958	ILMN_1714418	D	FAM101B
0.0395	1.957	ILMN_1721022	D	SHC1
0.00302	1.956	ILMN_1732452		MAPKAPK3
0.0498	1.956	ILMN_1769665	D	RAB5C
0.0863	1.955	ILMN_1692790		ITGB3BP
0.115	1.954	ILMN_2229922	D	KIAA1551
0.115	1.954	ILMN_2382724	D	METTL23
0.109	1.954	ILMN_2214678		MXD1
0.134	1.953	ILMN_1810423		RPP40
0.0914	1.952	ILMN_1669633	D	ACP1
0.0346	1.952	ILMN_1774844		MAPKAPK2
0.121	1.951	ILMN_1765076		APPL2
0.0434	1.951	ILMN_1655307		FAM136A
0.0621	1.95	ILMN_1759915		ARPC1A
0.12	1.95	ILMN_2200917	D	SLC4A7
0.0497	1.949	ILMN_1716766		CEBPG
0.0102	1.949	ILMN_1761566		CYSTM1
0.0186	1.949	ILMN_1733562		TFB1M
0.0755	1.948	ILMN_3242883	D	AGAP6 (includes others)
0.0649	1.948	ILMN_1782551		E2F5
0.0243	1.948	ILMN_1712432		PSMD2
0.0209	1.947	ILMN_1769532	D	FAM86B1
0.101	1.947	ILMN_1720542		POLR2I
0.113	1.947	ILMN_1768553		ZMIZ1-AS1
0.148	1.946	ILMN_2202637	D	CRY1
0.122	1.945	ILMN_2311089	D	BRCA1
0.1	1.945	ILMN_1670817		GRPEL1
0.123	1.945	ILMN_1804901		IL36RN
0.0123	1.945	ILMN_1788099		LSM4
0.0222	1.944	ILMN_1774890		LAS1L
0.00551	1.944	ILMN_1660063		POLE4
0.008	1.944	ILMN_3248975		PPP4C
0.0359	1.943	ILMN_1734288		DUSP18
0.0871	1.943	ILMN_1737965		ELOVL4
0.234	1.943	ILMN_2123312	D	ERAP2
0.00483	1.943	ILMN_1748283		PIM2
0.0187	1.943	ILMN_1776038		UBXN2A
0.108	1.943	ILMN_1666727	D	ZNF586
0.0562	1.942	ILMN_1671568		ECHDC2
0.0203	1.942	ILMN_1715636	D	EIF3B
0.0761	1.942	ILMN_1654552		MRPS31
0.0783	1.941	ILMN_1793360	D	APITD1/APITD1-CORT
0.131	1.941	ILMN_2234187	D	CDO1
0.00144	1.94	ILMN_1799579		CCDC51
0.0404	1.94	ILMN_1712759		SBSN
0.0229	1.939	ILMN_1730523	D	FAM195A
0.0491	1.939	ILMN_1800889		FIG4
0.0476	1.939	ILMN_1790014	D	METRNL
0.0601	1.939	ILMN_1669268		MEX3D
0.105	1.939	ILMN_1744835	D	MRPL21
0.235	1.938	ILMN_2279834	D	ZNF483
0.052	1.937	ILMN_1811328	D	DPP7
0.0397	1.937	ILMN_1778444		FKBP5
0.189	1.937	ILMN_1738346		MICU2
0.0956	1.937	ILMN_2162328	D	PTS
0.104	1.936	ILMN_1662318		CCDC59
0.0518	1.936	ILMN_1697006	D	LOC642361
0.0279	1.936	ILMN_2115154	D	NUPL2
0.0387	1.934	ILMN_1750130		GSPT1
0.0397	1.934	ILMN_2043809		PFKM
0.0747	1.934	ILMN_2367707	D	PKN1
0.0461	1.934	ILMN_1799367		TMX2
0.116	1.933	ILMN_1776337		CHORDC1
0.0919	1.933	ILMN_1745699	D	METTL2A
0.155	1.932	ILMN_1751345	D	AP1S1
0.0827	1.931	ILMN_1662426	D	AP2S1
0.0174	1.931	ILMN_1815733	D	EIF5
0.0999	1.931	ILMN_1734826		NUP88
0.0632	1.931	ILMN_2251978	D	PAXBP1
0.000279	1.931	ILMN_1683475		TOMM40
0.0503	1.93	ILMN_2345739	D	CAPRIN2
0.00916	1.93	ILMN_2347068	D	MKNK2
0.0745	1.93	ILMN_1751943	D	MME
0.00312	1.93	ILMN_1704055	D	NOP16
0.0899	1.93	ILMN_1810191		PLA2G4C
0.149	1.93	ILMN_1797236	D	TGM2
0.0748	1.929	ILMN_1751898		C12orf4
0.268	1.929	ILMN_2169839	D	CNBP
0.0681	1.929	ILMN_2312897	D	DGUOK
0.0732	1.929	ILMN_3311030		mir-185
0.0864	1.929	ILMN_2324998	D	NGDN
0.00776	1.929	ILMN_1716608		NGF
0.0774	1.929	ILMN_1715392		PRPF3
0.0512	1.929	ILMN_1791366		RCOR2
0.00398	1.928	ILMN_1812489		CEP85
0.00326	1.927	ILMN_1681644	D	BIRC3
0.059	1.926	ILMN_1676984		DDIT3
0.0454	1.926	ILMN_1703132		LYRM2
0.00581	1.926	ILMN_1782257	D	METTL17
0.0352	1.926	ILMN_1703441		ZNF593
0.00568	1.925	ILMN_2365528	D	HAUS8
0.037	1.924	ILMN_1659189		C9orf89
0.08	1.924	ILMN_1762426	D	DHFRL1
0.236	1.923	ILMN_3232828	D	RPL7P22
0.0281	1.922	ILMN_1667748		ANKRD33
0.0199	1.922	ILMN_1757697		NEIL3
0.0729	1.922	ILMN_1696407		SRSF2
0.134	1.921	ILMN_1783023	D	C5orf51
0.133	1.921	ILMN_1668345		OAF
0.028	1.921	ILMN_1804051	D	SNX8
0.0982	1.921	ILMN_1795341	D	SRSF1
0.215	1.92	ILMN_2322806	D	CAST
0.0778	1.92	ILMN_1713482		CWC15
0.0155	1.92	ILMN_1658143	D	RFC3
0.0246	1.919	ILMN_1721623		APOO
0.0987	1.919	ILMN_2182198		ICT1
0.195	1.918	ILMN_2119692	D	CSAD
0.164	1.918	ILMN_1701512		KIAA0391
0.0785	1.918	ILMN_1660305		PDE12
0.00188	1.917	ILMN_1776490		C17orf53
0.109	1.917	ILMN_2181060	D	CKAP2
0.00628	1.917	ILMN_2369603	D	CPEB1
0.178	1.917	ILMN_1680727	D	GLRX2
0.0202	1.917	ILMN_1726456	D	SLC3A2
0.14	1.917	ILMN_2324672	D	USF2
0.128	1.916	ILMN_1658399		KLRG1
0.233	1.916	ILMN_1689817	D	LCOR
0.037	1.916	ILMN_3230608	D	NBPF10 (includes others)
0.0789	1.916	ILMN_1759563		NRIP3
0.0662	1.915	ILMN_2189222	D	KLHL8
0.125	1.915	ILMN_1777528		NCBP1
0.0414	1.915	ILMN_1685928		WDR34
0.0431	1.914	ILMN_2365549	D	BRPF1
0.0131	1.914	ILMN_1756469	D	GAMT
0.0675	1.914	ILMN_1723414		HACL1
0.000687	1.914	ILMN_1754969	D	LMCD1
0.175	1.914	ILMN_2113738		MCMDC2
0.106	1.914	ILMN_3229552	D	MED7
0.136	1.914	ILMN_2382829	D	PRDX2
0.0168	1.914	ILMN_1741632		RAB3IL1
0.0399	1.914	ILMN_2076463	D	SLC15A4
0.15	1.914	ILMN_1774083		TRIAP1
0.214	1.913	ILMN_1768050		SCOC
0.055	1.913	ILMN_1804822		SRXN1
0.183	1.912	ILMN_2364062	D	ALYREF
0.0337	1.912	ILMN_1805796		FLYWCH2
0.0449	1.912	ILMN_3247723	D	NOP16
0.0172	1.912	ILMN_1728199		POLE
0.0775	1.912	ILMN_1798030	D	XPR1
0.0921	1.911	ILMN_1729112	D	CHPT1
0.0452	1.911	ILMN_3226505	D	MSL3
0.0869	1.911	ILMN_1689665	D	NAE1
0.17	1.911	ILMN_2223010	D	VBP1
0.336	1.91	ILMN_2371590	D	DDX17
0.107	1.91	ILMN_1846517		LOC100505715
0.0347	1.91	ILMN_2044832	D	NOP56
0.179	1.91	ILMN_2110532	D	RPL26L1
0.154	1.909	ILMN_1775566	D	ATP1A1
0.0554	1.909	ILMN_1810992		CAD
0.0837	1.909	ILMN_3239113	D	CCNT1
0.0153	1.909	ILMN_1708382	D	ELP6
0.023	1.909	ILMN_1667239		INPP1
0.0693	1.909	ILMN_1683562		SNRPG
0.00155	1.908	ILMN_1699071		MAP3K7CL
0.00907	1.907	ILMN_1776181	D	BIRC3
0.011	1.907	ILMN_1739576	D	CYB5R2
0.198	1.907	ILMN_1794392	D	DDX3X
0.16	1.907	ILMN_1704472		EID2
0.0452	1.907	ILMN_1715896		PMVK
0.12	1.907	ILMN_1775742	D	RNF128
0.0514	1.907	ILMN_1799814	D	SNRNP40
0.084	1.906	ILMN_1703697	D	LANCL1
0.0705	1.906	ILMN_1694111		PNKP
0.0401	1.905	ILMN_3213925	D	GPX1P1
0.131	1.904	ILMN_1659285	D	PSMG1
0.15	1.904	ILMN_2096405	D	WDR37
0.0215	1.903	ILMN_1729987	D	SRC
0.0041	1.902	ILMN_1657111	D	AHNAK2
0.194	1.902	ILMN_1716687	D	TPM1
0.0448	1.901	ILMN_1746492		IFT27
0.185	1.901	ILMN_1697220		NT5E
0.161	1.901	ILMN_1757636		SETD9
0.104	1.9	ILMN_2407824	D	ATP1B1
0.112	1.9	ILMN_1765044		CUTC
0.245	1.9	ILMN_2285713	D	TDP1
0.203	1.899	ILMN_1670870		ALCAM
0.051	1.899	ILMN_1723260	D	ETV5
0.0705	1.899	ILMN_1656082	D	H3F3A/H3F3B
0.229	1.899	ILMN_2134381		ITPK1-AS1
0.135	1.899	ILMN_2106818	D	MBIP
0.164	1.899	ILMN_1664833		MRPL50
0.0554	1.899	ILMN_1794726		RNF167
0.0391	1.898	ILMN_1779965		AK1
0.143	1.898	ILMN_1688158		CYB5R4
0.184	1.898	ILMN_2073543	D	HYPK
0.212	1.898	ILMN_2179018		NDUFAB1
0.0676	1.898	ILMN_2387919	D	PRKAG2
0.132	1.898	ILMN_1748916	D	TIMM21
0.0245	1.898	ILMN_2329679	D	TPST2
0.0816	1.897	ILMN_1699265	D	TNFRSF10B
0.0634	1.896	ILMN_1773849	D	ATP6V0C
0.114	1.896	ILMN_1789240		MLST8
0.118	1.896	ILMN_1652989		NUP160
0.0927	1.896	ILMN_1715416		NUP188
0.0319	1.896	ILMN_1694213		PLEKHO1
0.0348	1.896	ILMN_1689445		POLR2H
0.0334	1.896	ILMN_1809951	D	ZNF200
0.0884	1.895	ILMN_1788283		COTL1
0.216	1.895	ILMN_1679232		KIDINS220
0.0241	1.894	ILMN_1806999		B9D2
0.182	1.894	ILMN_2104784	D	FKBP3
0.314	1.894	ILMN_1718514	D	PSG6
0.0266	1.894	ILMN_1704024		TMEM160
0.0684	1.894	ILMN_3235113		TOMM6
0.224	1.893	ILMN_1728734	D	PSG5
0.142	1.893	ILMN_1702407		SPIN1
0.257	1.893	ILMN_2361104	D	ZMAT3
0.137	1.892	ILMN_1705985	D	PIGA
0.155	1.892	ILMN_1779264	D	PSMG1
0.183	1.892	ILMN_3294106		RAMP2-AS1
0.0631	1.891	ILMN_2370624	D	COL13A1
0.0108	1.891	ILMN_1753393		OSGEP
0.0972	1.891	ILMN_1793410		SNTB1
0.155	1.89	ILMN_1693221	D	CENPH
0.0851	1.89	ILMN_1763265		CHMP1B
0.0145	1.89	ILMN_1775542		FAIM3
0.0828	1.89	ILMN_2191929	D	FAM206A
0.0201	1.89	ILMN_1705849		SPR
0.0304	1.89	ILMN_1787511		THUMPD2
0.147	1.889	ILMN_1708081	D	LCLAT1
0.184	1.889	ILMN_1692145	D	ZNF14
0.104	1.888	ILMN_1802109	D	KLHL29
0.219	1.888	ILMN_2049364	D	METTL21A
0.131	1.888	ILMN_1727813		MPC2
0.0219	1.887	ILMN_2374778	D	DUT
0.267	1.886	ILMN_1743199		EGR2
0.163	1.886	ILMN_1812776	D	FBXO28
0.0913	1.886	ILMN_3192791	D	HNRNPM
0.00341	1.886	ILMN_1746408		MIDN
0.141	1.886	ILMN_2230672	D	MRPL18
0.0431	1.886	ILMN_1763147	D	NDUFB6
0.0324	1.886	ILMN_1724148		ORAI1
0.0995	1.886	ILMN_2124769		YBX1
0.0321	1.885	ILMN_1673026		CHCHD3
0.222	1.885	ILMN_3282587	D	H3F3AP6
0.0388	1.885	ILMN_1789991		MARCH4
0.0313	1.884	ILMN_1688953		ARHGAP19
0.0379	1.884	ILMN_1684306	D	S100A4
0.244	1.883	ILMN_1685260	D	DNM1L
0.225	1.883	ILMN_1659297		FZD6
0.307	1.883	ILMN_2313158	D	MBNL1
0.0315	1.883	ILMN_3251691	D	POLR3G
0.0893	1.882	ILMN_1738656		GLOD4
0.132	1.882	ILMN_1701991	D	SYNJ1
0.161	1.882	ILMN_2067709	D	TFB2M
0.0743	1.881	ILMN_1707339	D	BTG3
0.0862	1.881	ILMN_1738239		RBM6
0.0238	1.881	ILMN_1731640	D	TMSB15B
0.0575	1.879	ILMN_2191681		CHCHD2
0.0961	1.879	ILMN_1689704		TMEM5
0.0584	1.878	ILMN_3233135	D	FAM178A
0.0898	1.878	ILMN_2062754	D	SRA1
0.174	1.878	ILMN_2241775	D	TROVE2
0.145	1.878	ILMN_1736008	D	YRDC
0.116	1.877	ILMN_1766713	D	HSPD1
0.073	1.876	ILMN_1715674		ITPK1
0.0327	1.876	ILMN_1733356	D	MOB4
0.154	1.876	ILMN_1700378	D	ZWILCH
0.0255	1.875	ILMN_1722900	D	EIF4A1
0.00504	1.875	ILMN_1715994		HGS
0.108	1.875	ILMN_1710937		IFI16
0.235	1.875	ILMN_1708427		KPNA3
0.13	1.875	ILMN_1718646		MMP15
0.316	1.875	ILMN_1710170	D	PPAP2C
0.138	1.875	ILMN_1772702		SRSF8
0.0922	1.875	ILMN_2088124	D	TMEM154
0.14	1.874	ILMN_2232166	D	CCDC90B
0.0431	1.874	ILMN_1772731	D	HAGH
0.109	1.873	ILMN_1797585	D	MYO1B
0.00699	1.873	ILMN_1748578	D	RAD21
0.0585	1.873	ILMN_1892403		SNORD13
0.214	1.873	ILMN_2360710	D	TPM1
0.104	1.872	ILMN_1792712	D	C4orf46
0.119	1.872	ILMN_1754279	D	FBXW7
0.0429	1.872	ILMN_1665877	D	RNF149
0.0168	1.871	ILMN_2225595	D	ACAD8
0.0165	1.871	ILMN_2383484	D	C19orf48
0.00449	1.871	ILMN_1698258		DNAJC8
0.0801	1.871	ILMN_1734194	D	EXOSC3
0.151	1.871	ILMN_3234089	D	N4BP2L2
0.0241	1.871	ILMN_1758104	D	PRPS2
0.0611	1.871	ILMN_1751627		TRAPPC3
0.115	1.87	ILMN_1700915		BMI1
0.0843	1.87	ILMN_1786658	D	BOLA3
0.00375	1.87	ILMN_1742789		LPXN
0.0133	1.87	ILMN_2342066	D	METRNL
0.0598	1.87	ILMN_1781906		RBM17
0.179	1.87	ILMN_1809478		SSBP1
0.138	1.87	ILMN_1792138	D	UQCRH
0.0442	1.87	ILMN_1656297	D	YBEY
0.0439	1.869	ILMN_1716053	D	AK2
0.218	1.869	ILMN_2328094	D	DACT1
0.0959	1.869	ILMN_1780298	D	FAM86A
0.12	1.869	ILMN_1758823	D	SMARCB1
0.0334	1.869	ILMN_1722239		TIMM8A
0.0237	1.868	ILMN_1653861	D	SCMH1
0.0944	1.868	ILMN_3297898		UQCRHP2
0.0976	1.868	ILMN_2104106	D	XPR1
0.202	1.868	ILMN_2204909	D	XRCC2
0.119	1.867	ILMN_1698209		AGPS
0.0165	1.867	ILMN_2371724	D	CEACAM1
0.0884	1.867	ILMN_1770127		DNAJA2
0.0251	1.867	ILMN_1668374	D	ITGB5
0.114	1.867	ILMN_1815723	D	NUP35
0.258	1.866	ILMN_2130078		CDKN2AIPNL
0.0654	1.866	ILMN_1657750		CNNM1
0.046	1.866	ILMN_1771039		GTSE1
0.0219	1.866	ILMN_2106331	D	H3F3A/H3F3B
0.106	1.866	ILMN_1866887	D	LMBRD2
0.131	1.866	ILMN_1687785	D	PPA2
0.0147	1.866	ILMN_1739423	D	RN7SK
0.0472	1.866	ILMN_1666004		WASL
0.0256	1.866	ILMN_1673073		WDR62
0.114	1.865	ILMN_1691449		CHCHD2P8
0.0569	1.865	ILMN_2286870	D	CSNK1D
0.175	1.865	ILMN_1657682		GFM1
0.0759	1.865	ILMN_1663532		RIC8B
0.0413	1.865	ILMN_2358202	D	SRRT
0.046	1.865	ILMN_1676625	D	SS18L1
0.067	1.864	ILMN_1718960	D	SERPINB8
0.108	1.863	ILMN_1803236		CLCA2
0.0548	1.863	ILMN_2384807		LRRCC1
0.0193	1.862	ILMN_1674609		CLTB
0.214	1.862	ILMN_2051900	D	EID2B
0.0363	1.862	ILMN_1796755	D	ITGB5
0.0803	1.862	ILMN_1772113	D	LOC102724594/U2AF1
0.151	1.862	ILMN_1668012		SLC25A13
0.0451	1.861	ILMN_1795218	D	DHX30
0.139	1.861	ILMN_2395728	D	HNRNPUL1
0.00914	1.861	ILMN_2175474	D	MTRF1L
0.0528	1.86	ILMN_2343010	D	BOLA3
0.0588	1.86	ILMN_3251550	D	PHLDA1
0.0801	1.86	ILMN_1666306		SRRD
0.000227	1.86	ILMN_1763891	D	SSC5D
0.177	1.859	ILMN_1752837		ARL8B
0.19	1.859	ILMN_3244893		BAG2
0.0679	1.859	ILMN_2277676	D	ERCC1
0.0536	1.859	ILMN_1794914		UBTD1
0.418	1.859	ILMN_1764573		XIST
0.108	1.857	ILMN_1676842		BTAF1
0.1	1.857	ILMN_1750969	D	FAM120AOS
0.121	1.857	ILMN_3215759		HAUS1P2
0.0341	1.857	ILMN_1753613		HOXA5
0.0663	1.857	ILMN_2374449	D	SPP1
0.0361	1.857	ILMN_1652486	D	THAP7
0.00483	1.857	ILMN_1656628	D	WDR4
0.172	1.857	ILMN_1801387		YEATS4
0.109	1.856	ILMN_1685104	D	FAM206A
0.00218	1.856	ILMN_3239168		FAM86C2P
0.0524	1.856	ILMN_1771903		NUP37
0.0304	1.856	ILMN_1656274	D	PRPF38A
0.0834	1.855	ILMN_1694084	D	CYTH1
0.0812	1.855	ILMN_1794505	D	SHFM1
0.0671	1.855	ILMN_1659437		TXNDC17
0.0433	1.854	ILMN_1707634		CMC1
0.146	1.854	ILMN_2381537	D	CRCP
0.236	1.854	ILMN_1801776		PSG9
0.0954	1.854	ILMN_1768816	D	TMPO
0.0394	1.853	ILMN_1809889		CCDC117
0.149	1.853	ILMN_1691425		LDOC1L
0.0726	1.853	ILMN_2072541	D	RAB11FIP2
0.173	1.853	ILMN_1714461	D	RNF14
0.244	1.853	ILMN_1778617	D	TAF9
0.0408	1.853	ILMN_1726842		TYW3
0.0195	1.852	ILMN_2382083	D	CELF1
0.196	1.852	ILMN_1900734		ITCH-IT1
0.104	1.852	ILMN_1699082	D	MAPKAPK5
0.137	1.852	ILMN_1810729		UBL3
0.111	1.851	ILMN_1668996		C1QBP
0.0703	1.851	ILMN_3247821		TMEM206
0.0571	1.85	ILMN_2380418		BICD2
0.0896	1.85	ILMN_2042595	D	PCM1
0.251	1.85	ILMN_3261439		ST8SIA6-AS1
0.031	1.849	ILMN_2398432	D	BRMS1
0.0343	1.849	ILMN_1652369	D	ERCC1
0.0296	1.849	ILMN_1748651		PSMB3
0.154	1.849	ILMN_2263718	D	SPAG9
0.0612	1.849	ILMN_1737283	D	TMSB15B
0.000925	1.849	ILMN_3237956		ZC3H12C
0.12	1.847	ILMN_1795918	D	AGAP3
0.132	1.847	ILMN_1718071		AGTPBP1
0.011	1.847	ILMN_1797425		DDX55
0.236	1.847	ILMN_2192694	D	EIF3M
0.0385	1.847	ILMN_1706660		HYI
0.0556	1.847	ILMN_2203807	D	MRPL57
0.133	1.846	ILMN_1784847		CREBZF
0.0193	1.845	ILMN_1663816		CCDC148
0.0176	1.845	ILMN_1810334		COMMD7
0.209	1.845	ILMN_2117569	D	EXO5
0.118	1.845	ILMN_1671142		GPR68
0.009	1.844	ILMN_1697652	D	PLEKHB2
0.163	1.844	ILMN_1789283	D	PPP2R5C
0.0126	1.844	ILMN_1791388		ZNF787
0.156	1.843	ILMN_1758543	D	CNIH1
0.202	1.843	ILMN_3180420	D	LINC01160
0.102	1.843	ILMN_1707240	D	PTBP2
0.0369	1.843	ILMN_1699737		TRAP1
0.0266	1.842	ILMN_3253304		BRI3P1
0.025	1.842	ILMN_1777765		C12orf10
0.0745	1.842	ILMN_1762095	D	TMTC4
0.0386	1.841	ILMN_2415189	D	ATP1A1
0.025	1.841	ILMN_1776021	D	EIF4H
0.0415	1.841	ILMN_2153466		FAM50B
0.0599	1.841	ILMN_1796106	D	MGAT4B
0.0924	1.841	ILMN_1788363		MLH1
0.0733	1.84	ILMN_1776352		BLOC1S5
0.21	1.84	ILMN_2136446	D	CTNNAL1
0.0527	1.84	ILMN_1775304		DNAJB1
0.0591	1.84	ILMN_1794056	D	DNAJB5
0.15	1.84	ILMN_1760779	D	ENSA
0.121	1.839	ILMN_1668876	D	HECTD2
0.0922	1.839	ILMN_2147306	D	PNRC2
0.0492	1.838	ILMN_3289172		KDM4A-AS1
0.25	1.838	ILMN_1770053		RBBP7
0.02	1.838	ILMN_2323633	D	TPD52L2
0.176	1.838	ILMN_1725121		XPO1
0.0563	1.837	ILMN_2139100		SHISA5
0.039	1.836	ILMN_3251733	D	C19orf43
0.0269	1.836	ILMN_1723895		GTF3C5
0.077	1.836	ILMN_1797362	D	LIMK1
0.175	1.836	ILMN_1670420		METAP2
0.145	1.836	ILMN_1682781		TEAD2
0.184	1.836	ILMN_3262849	D	ZNF75A
0.138	1.835	ILMN_3251482	D	ALG10B
0.116	1.835	ILMN_2332558	D	ARL5A
0.065	1.835	ILMN_1706275	D	C8orf33
0.208	1.835	ILMN_2232854		FAP
0.0298	1.835	ILMN_1786469	D	FBXO22
0.186	1.835	ILMN_1705111	D	FNDC3A
0.0837	1.835	ILMN_1657949		RHEB
0.0262	1.835	ILMN_3248113	D	SNRNP70
0.056	1.834	ILMN_1738819		EFTUD2
0.18	1.834	ILMN_1737561	D	N4BP2L2
0.191	1.833	ILMN_2188119	D	ARL16
0.0432	1.833	ILMN_1800897		NRD1
0.0352	1.832	ILMN_1661594		C2orf42
0.0262	1.832	ILMN_1721833		IER5
0.158	1.832	ILMN_3206804	D	LINC01018
0.0812	1.832	ILMN_1708110		TMEM144
0.275	1.831	ILMN_2078724	D	APOPT1
0.2	1.831	ILMN_2334242	D	CREB1
0.138	1.831	ILMN_2117223	D	PTBP3
0.138	1.831	ILMN_2329773	D	RAB27A
0.129	1.831	ILMN_1808768	D	ROCK1
0.249	1.831	ILMN_1830462	D	XYLT1
0.239	1.83	ILMN_1712766		ERGIC2
0.231	1.83	ILMN_3189585	D	FLJ31306
0.0902	1.83	ILMN_1718069		MIS12
0.0739	1.83	ILMN_1790807		XPC
0.175	1.829	ILMN_3284119	D	NPM1P25
0.155	1.829	ILMN_2368971	D	PSMD12
0.0435	1.829	ILMN_2397028	D	SERPINB8
0.109	1.828	ILMN_1735151	D	EIF5A2
0.182	1.828	ILMN_1704385		H3F3AP5
0.0465	1.828	ILMN_1689747	D	NOL8
0.208	1.827	ILMN_1765644	D	COMMD8
0.167	1.827	ILMN_2350607	D	NDUFAF5
0.0115	1.827	ILMN_2317658	D	SLC3A2
0.0371	1.826	ILMN_1700584		IER2
0.0937	1.826	ILMN_1679995		MPP6
0.0133	1.826	ILMN_3242315		SNORD3D
0.0906	1.825	ILMN_1760490		ACVR1
0.0349	1.825	ILMN_1802397	D	GNA11
0.122	1.824	ILMN_1754501		C2orf74
0.0261	1.824	ILMN_1815043		MRPS2
0.0133	1.824	ILMN_1792415		POMGNT2
0.0553	1.824	ILMN_2407168	D	S100A13
0.00953	1.824	ILMN_1775074	D	TUBGCP2
0.0261	1.823	ILMN_1768396		AURKAIP1
0.0701	1.823	ILMN_1778845	D	FAM111A
0.0249	1.823	ILMN_2045911	D	FBXO28
0.057	1.823	ILMN_2411116		FGFR1OP
0.152	1.823	ILMN_2066020	D	TCEB1
0.0513	1.823	ILMN_1697348		WBSCR22
0.114	1.823	ILMN_1674399		ZNF143
0.0556	1.822	ILMN_1679917	D	ARL16
0.127	1.822	ILMN_1784299	D	C19orf43
0.0432	1.822	ILMN_1800993	D	CLUAP1
0.0116	1.822	ILMN_1666894		CSPG4
0.254	1.822	ILMN_1912185	D	GPC6
0.00585	1.822	ILMN_1814589	D	KIF22
0.0269	1.822	ILMN_3247835		PRR32
0.00454	1.822	ILMN_1702140	D	RACGAP1
0.0249	1.821	ILMN_1796113		BCDIN3D
0.0496	1.821	ILMN_2224031	D	CETN3
0.022	1.821	ILMN_1744403	D	KCNIP3
0.195	1.821	ILMN_1655622		PRKRIR
0.127	1.82	ILMN_2349600	D	BRD8
0.098	1.82	ILMN_3237329	D	FNIP2
0.0496	1.82	ILMN_1714765		STRADBP1
0.106	1.819	ILMN_3235104		CEP295
0.0581	1.819	ILMN_2355042	D	CLUAP1
0.0248	1.819	ILMN_1694432		CRIP2
0.153	1.819	ILMN_2200836		HSPB7
0.0595	1.818	ILMN_1801767		ABHD3
0.0794	1.818	ILMN_1829989	D	ZEB1-AS1
0.038	1.817	ILMN_2139970	D	ALDH1A3
0.00883	1.817	ILMN_1777233		E2F2
0.131	1.817	ILMN_1795865	D	FGFRL1
0.0469	1.817	ILMN_2399304	D	NAV2
0.107	1.817	ILMN_3226181		NUDT7
0.0378	1.817	ILMN_1667883	D	THOC5
0.0662	1.817	ILMN_1703015	D	ZRANB2
0.000868	1.816	ILMN_1693685		LINC00116
0.0451	1.816	ILMN_1669508		PAF1
0.1	1.816	ILMN_1740512	D	TMSB15B
0.036	1.815	ILMN_2156982		IMP4
0.0671	1.815	ILMN_3251440	D	PIK3C2A
0.0748	1.815	ILMN_1742922	D	PRIM2
0.0707	1.815	ILMN_2313730	D	RHOC
0.107	1.815	ILMN_1712632		XDH
0.032	1.814	ILMN_1662470		C10orf35
0.0988	1.814	ILMN_3177285	D	HNRNPR
0.00858	1.814	ILMN_1758798	D	NPIPB15 (includes others)
0.128	1.813	ILMN_2316173	D	AP1S1
0.0573	1.813	ILMN_1758811		IMPA1
0.061	1.813	ILMN_1720452	D	LONRF3
0.0385	1.813	ILMN_1782403		PRR11
0.0279	1.813	ILMN_1799600		STARD8
0.23	1.813	ILMN_1803279		TMED5
0.107	1.812	ILMN_1815051		API5
0.0949	1.811	ILMN_2145423	D	DET1
0.0449	1.811	ILMN_1695827	D	PPP1CA
0.0722	1.811	ILMN_1692754		VMP1
0.149	1.809	ILMN_3277872		BMS1P12
0.0951	1.809	ILMN_3241164	D	KDSR
0.164	1.809	ILMN_1690049	D	NGDN
0.0673	1.809	ILMN_1799614		PNPLA6
0.0841	1.809	ILMN_1743402		SIX4
0.0934	1.809	ILMN_1674551	D	SMAD5
0.143	1.808	ILMN_2377240	D	AKTIP
0.115	1.808	ILMN_1654118	D	BCL2L1
0.0478	1.808	ILMN_1806754		GLDC
0.071	1.808	ILMN_1719975	D	HOXC4
0.0127	1.808	ILMN_1788254	D	PGAM5
0.0734	1.808	ILMN_1768097	D	RPGR
0.104	1.808	ILMN_1735360		SDAD1
0.151	1.808	ILMN_1802157		THOC1
0.105	1.808	ILMN_1777663		TOP2B
0.0526	1.807	ILMN_1665217	D	CEP19
0.039	1.807	ILMN_1769705	D	H3F3C
0.0809	1.807	ILMN_1662331		PDSS2
0.0165	1.807	ILMN_2072973	D	TOP3A
0.0801	1.807	ILMN_1781102	D	VCPKMT
0.173	1.806	ILMN_1734814	D	HSPA4
0.0398	1.806	ILMN_2235851		NEURL3
0.0424	1.806	ILMN_1777066		NIF3L1
0.0564	1.806	ILMN_1798081	D	PTPRF
0.196	1.805	ILMN_2235745	D	GRIPAP1
0.0301	1.805	ILMN_2400352	D	PIDD1
0.12	1.805	ILMN_1880457	D	PRRX1
0.1	1.805	ILMN_2311518	D	TROVE2
0.105	1.804	ILMN_1773716		MRPL9
0.125	1.804	ILMN_2061405	D	NUP54
0.13	1.804	ILMN_1832208	D	TMEM33
0.252	1.804	ILMN_2115949	D	ZNF394
0.0485	1.803	ILMN_1713156	D	MSL3
0.0168	1.803	ILMN_1680193		PAXIP1
0.0816	1.803	ILMN_3251592	D	SAPCD2
0.0029	1.802	ILMN_1758728		FANCG
0.0459	1.802	ILMN_1679476	D	GART
0.0239	1.802	ILMN_2355225	D	LSP1
0.0756	1.802	ILMN_1690487	D	PCM1
0.028	1.802	ILMN_2364357	D	RPS6KB2
0.144	1.802	ILMN_3287068		RPSAP54
0.121	1.801	ILMN_1738027	D	BRCA1
0.0362	1.801	ILMN_1704477		COX5A
0.00968	1.801	ILMN_1672728	D	KCTD5
0.0636	1.801	ILMN_1651799		SLC38A2
0.00121	1.801	ILMN_1699570	D	TPD52L2
0.101	1.801	ILMN_3305466		ZNF788
0.022	1.8	ILMN_1726306	D	HMBS
0.0408	1.8	ILMN_1706149		PDCD2L
0.0554	1.799	ILMN_1727001		DDX46
0.0611	1.799	ILMN_2089656		DIEXF
0.19	1.799	ILMN_2347807	D	EXOC1
0.0959	1.799	ILMN_2389114	D	FIGNL1
0.308	1.799	ILMN_2370135	D	HNRNPU
0.113	1.799	ILMN_1745813	D	KIAA1279
0.106	1.799	ILMN_1751403	D	NUDT15
0.0158	1.799	ILMN_2186597		RPP21
0.00382	1.799	ILMN_1657509		TSEN54
0.00439	1.798	ILMN_3295109	D	BMS1P8
0.0329	1.798	ILMN_1815319	D	CMTM4
0.102	1.798	ILMN_2172202	D	NUDT15
0.016	1.798	ILMN_2134974	D	RAB38
0.0417	1.798	ILMN_1812940		TRMT1
0.231	1.797	ILMN_1813975		ADI1
0.0604	1.797	ILMN_1727618		NDUFAF6
0.0584	1.797	ILMN_1652753		PAAF1
0.00145	1.796	ILMN_2049303		ECI1
0.0398	1.796	ILMN_1653432	D	HNRNPDL
0.0248	1.796	ILMN_1701386		STRADB
0.0561	1.795	ILMN_1753719		GTF2A2
0.202	1.795	ILMN_1692545		NPM1P28
0.123	1.795	ILMN_3246273		RNU1-3
0.0325	1.795	ILMN_1727671		SSH1
0.0393	1.795	ILMN_1859908	D	TRAPPC2L
0.146	1.794	ILMN_1791656		EDRF1
0.136	1.794	ILMN_2205032	D	MAGEE1
0.11	1.794	ILMN_1722186	D	NDUFAF7
0.133	1.794	ILMN_1686871		PARP1
0.118	1.794	ILMN_1698323	D	PLEKHB2
0.115	1.794	ILMN_2309615	D	PSG6
0.131	1.794	ILMN_1784300		TUBA4A
0.0758	1.793	ILMN_1670263		CNST
0.0962	1.793	ILMN_1708414	D	GNL3L
0.049	1.793	ILMN_1699015	D	H3F3A/H3F3B
0.0333	1.793	ILMN_1684647	D	ILKAP
0.23	1.793	ILMN_1658576		PTPRN
0.196	1.793	ILMN_1662129		RCN2
0.0594	1.792	ILMN_1745172		ILF2
0.0204	1.792	ILMN_1762764		SH3BGRL2
0.0715	1.791	ILMN_1725707	D	ATG16L1
0.0661	1.791	ILMN_2073732	D	CBLL1
0.0376	1.791	ILMN_2376133	D	KIAA1191
0.174	1.791	ILMN_2198893	D	LOC407835
0.264	1.791	ILMN_2214997		LRRFIP1
0.047	1.79	ILMN_1770031		ABHD10
0.0674	1.79	ILMN_1721713	D	EXOSC9
0.0694	1.79	ILMN_1655154	D	PTBP1
0.0682	1.79	ILMN_1766916		RPAP3
0.174	1.789	ILMN_1697585		ACTR6
0.126	1.789	ILMN_1724437		GCAT
0.0222	1.789	ILMN_1653042		HSD3B7
0.0442	1.789	ILMN_1688753		PTDSS1
0.0688	1.789	ILMN_1682694		VMA21
0.0131	1.789	ILMN_1658289		WDR54
0.0487	1.787	ILMN_1736234		CHTOP
0.0512	1.786	ILMN_1668408	D	AIFM1
0.049	1.786	ILMN_3249240	D	C4orf46
0.125	1.786	ILMN_2286800	D	DNM1L
0.0737	1.786	ILMN_1670472		FAF2
0.107	1.786	ILMN_1679640	D	FXR1
0.0544	1.786	ILMN_2116556	D	LSM5
0.0223	1.786	ILMN_2216918		SHPK
0.0396	1.785	ILMN_1660292	D	MRPS21
0.0611	1.785	ILMN_1794132		NDUFS8
0.133	1.785	ILMN_1726711		PENK
0.122	1.785	ILMN_1739496	D	PRRX1
0.00849	1.785	ILMN_1701621		SCO2
0.00989	1.785	ILMN_1770905		SHC3
0.115	1.785	ILMN_1759453	D	UQCRB
0.0197	1.784	ILMN_2234343		ACP6
0.156	1.784	ILMN_1744138	D	CHCHD7
0.0601	1.784	ILMN_1812441		FAM222B
0.122	1.784	ILMN_1733615		MTF2
0.00572	1.784	ILMN_2115490	D	NBPF10 (includes others)
0.0359	1.784	ILMN_1739210	D	NSL1
0.0779	1.784	ILMN_3303612		PABPC1L
0.0267	1.784	ILMN_1804090		SLC25A10
0.0502	1.784	ILMN_2061732	D	YRDC
0.151	1.783	ILMN_1801068	D	DACT1
0.0464	1.783	ILMN_1676986	D	NPIPA1 (includes others)
0.0305	1.783	ILMN_1773073	D	PHYH
0.0788	1.782	ILMN_1661886	D	APEX1
0.164	1.782	ILMN_1728073	D	DENND1A
0.0595	1.782	ILMN_2208802	D	NPIPA1 (includes others)
0.00579	1.782	ILMN_1810922		PCNT
0.215	1.782	ILMN_2389844	D	SP3
0.0497	1.781	ILMN_1793732		FARS2
0.038	1.781	ILMN_2364971	D	PPP2R5C
0.0673	1.781	ILMN_1688853		ZBTB9
0.09	1.78	ILMN_1768505		IL13RA1
0.0812	1.78	ILMN_1681249		KIF21A
0.149	1.78	ILMN_2347888	D	LARP4
0.0909	1.78	ILMN_2366634	D	PKM
0.0507	1.78	ILMN_1787415	D	SNX16
0.0144	1.78	ILMN_1681016		SPNS1
0.103	1.779	ILMN_1701930	D	EEF1B2
0.0972	1.779	ILMN_1655930		ELL2
0.0561	1.779	ILMN_1726466		HDHD3
0.14	1.779	ILMN_1743933		TSHZ3
0.0475	1.778	ILMN_1751051		C7orf25
0.108	1.778	ILMN_3305304	D	POLD2
0.163	1.778	ILMN_3223317	D	PRELID1P1
0.0148	1.778	ILMN_2380163	D	PTPRF
0.208	1.778	ILMN_1726308	D	ST13P4
0.0492	1.778	ILMN_2286334		U2SURP
0.216	1.777	ILMN_2078547	D	C7orf55
0.0369	1.777	ILMN_1748770	D	CKAP5
0.059	1.777	ILMN_1710954	D	FBXL19-AS1
0.00213	1.777	ILMN_1789510		STIP1
0.0505	1.776	ILMN_3307977	D	FOXO6
0.0423	1.776	ILMN_1742031		IFRD2
0.0456	1.776	ILMN_1703006		MTCH1
0.228	1.776	ILMN_3226613		NPM1P42
0.0538	1.776	ILMN_1711314		NUDT5
0.0597	1.776	ILMN_1787541		SPSB2
0.0353	1.775	ILMN_2358784	D	ASB3/GPR75-ASB3
0.114	1.775	ILMN_2137084		LIN9
0.0694	1.775	ILMN_2070052	D	LOC613037
0.152	1.775	ILMN_1738369		TUFM
0.177	1.774	ILMN_1681641	D	DLEU1
0.00676	1.774	ILMN_1749838	D	MZF1
0.0185	1.774	ILMN_1727444	D	PAGR1
0.0449	1.774	ILMN_1760256		RBM22
0.25	1.773	ILMN_1698189	D	AASDHPPT
0.07	1.773	ILMN_1782015		FCRLB
0.109	1.773	ILMN_2229940		PRADC1
0.066	1.773	ILMN_1813766		RCL1
0.0186	1.773	ILMN_1656540	D	RUVBL1
0.0819	1.773	ILMN_2075189	D	SLC35F2
0.0382	1.772	ILMN_1716400	D	FOXM1
0.136	1.772	ILMN_2369682	D	HNRNPA2B1
0.124	1.772	ILMN_2200636	D	KANSL1
0.0358	1.772	ILMN_1749410	D	PKP4
0.0688	1.772	ILMN_1716524		RAB7A
0.0933	1.771	ILMN_3290261	D	CACYBPP2
0.0036	1.771	ILMN_1678086		CCDC74A
0.167	1.771	ILMN_3244110	D	FAM156A/FAM156B
0.0533	1.771	ILMN_2402930	D	H3F3AP4
0.295	1.771	ILMN_1759084		INTS8
0.146	1.771	ILMN_2312296	D	PCBP2
0.121	1.771	ILMN_1724490	D	PSPC1
[truncated: 24,703 more rows]
